# Supplementary material for: Maternal Transmission Ratio Distortion in Two Iberian Pig Varieties
Source: Genes (Basel). 2020 Sep 5;11(9):1050. doi: 10.3390/genes11091050 (PMC7563664; doi:10.3390/genes11091050)
Supplement: Supplementary file 1 [file genes-11-01050-s001.zip]

Archive with 1 entries (1 files):
- genes-889624-supplementary.xlsx
