# Supplementary material for: Maternal Transmission Ratio Distortion in Two Iberian Pig Varieties
Source: Genes (Basel). 2020 Sep 5;11(9):1050. doi: 10.3390/genes11091050 (PMC7563664; doi:10.3390/genes11091050)
Supplement: Supplementary file 1 [file genes-11-01050-s001.zip › genes-889624-supplementary.xlsx]

## Sheet: Table S1
Table S1. Single Nucleotide Polymorphisms analyzed in both Entrepelado (E) and Retinto (F) families. Included transmission ratio distortion (TRD) and sire frequency estimations (FreqSire).
ID Marker	Chromosome	Position (b)	TRD_E	p-value_E	TRD_R	p-value_R	FreqSire_Retinto_E	FreqSire_Entrepelado_E	FreqSire_Retinto_R	FreqSire_Entrepelado_R	Allele 1	Allele 2	Frequency Allele 1	Analysis
rs81243701	1	49384	-0.062	0.583882	-0.002	0.974773	0.704	0.464	0.6	0.693	C	A	68.9	Entrepelado
rs81275683	1	70683	0.499	0.0961062	-0.047	0.597357	0.999	0.999	0.931	0.999	A	G	94.6	Retinto
rs334718281	1	184558	0.499	0.0961062	-0.047	0.597357	0.999	0.999	0.931	0.999	C	A	94.6	Retinto
rs337665254	1	335213	-0.001	0.974773	-0.026	0.806496	0.786	0.791	0.899	0.832	G	A	78.9	Entrepelado
rs80837120	1	381075	-0.001	0.974773	-0.026	0.806496	0.786	0.791	0.899	0.832	A	G	78.9	Entrepelado
rs80903632	1	408640	-0.001	0.974773	-0.026	0.806496	0.786	0.791	0.899	0.832	A	G	78.9	Entrepelado
rs80810559	1	422682	-0.001	0.974773	-0.026	0.806496	0.786	0.791	0.899	0.832	C	A	78.9	Entrepelado
rs80958395	1	437279	0.006	0.949571	-0.009	0.905813	0.784	0.789	0.899	0.826	G	A	79.3	Entrepelado
rs346329643	1	443004	-0.001	0.974773	-0.026	0.806496	0.786	0.791	0.899	0.832	C	A	78.9	Entrepelado
rs344537136	1	450370	-0.001	0.974773	-0.026	0.806496	0.786	0.791	0.899	0.832	G	A	78.9	Entrepelado
rs80782500	1	455095	-0.001	0.974773	-0.026	0.806496	0.786	0.791	0.899	0.832	A	G	78.9	Entrepelado
rs80953424	1	477400	-0.029	0.724736	-0.167	0.0552343	0.792	0.739	0.839	0.803	A	G	73.3	Entrepelado
rs80876015	1	523626	-0.017	0.839538	0.022	0.817923	0.479	0.733	0.239	0.506	C	A	58.9	Entrepelado
rs325469703	1	543357	-0.017	0.839538	0.022	0.819619	0.479	0.733	0.239	0.506	G	A	58.9	Entrepelado
rs81354755	1	705066	-0.017	0.839538	0.022	0.841481	0.479	0.733	0.245	0.506	G	A	59.2	Entrepelado
rs81354905	1	712417	-0.017	0.839538	0.022	0.841481	0.479	0.733	0.245	0.506	C	A	59.2	Entrepelado
rs326821277	1	734657	-0.021	0.766735	-0.089	0.329719	0.586	0.877	0.271	0.826	G	A	64.4	Entrepelado
rs81355207	1	768502	-0.021	0.766735	-0.089	0.329719	0.586	0.877	0.271	0.826	G	A	64.4	Entrepelado
rs81355470	1	771992	-0.021	0.766735	-0.089	0.329719	0.586	0.877	0.271	0.826	A	G	64.4	Entrepelado
rs81350909	1	1089823	-0.028	0.694742	-0.106	0.215364	0.906	0.983	0.877	0.999	C	A	86.2	Common
rs81241173	1	1208216	-0.122	0.114281	-0.124	0.199231	0.8	0.752	0.651	0.845	A	G	73.7	Entrepelado
rs335621014	1	1289242	0.078	0.390624	-0.495	1	0.999	0.951	0.999	0.999	G	A	97.1	Entrepelado
rs334786128	1	1301402	0.078	0.390624	-0.495	1	0.999	0.951	0.999	0.999	A	G	97.1	Entrepelado
rs325237984	1	1429782	0.021	0.794271	-0.041	0.647552	0.912	0.951	0.899	0.906	G	A	87.2	Common
rs81341503	1	1487362	0.007	0.933322	-0.495	1	0.999	0.983	0.999	0.999	A	G	95.2	Entrepelado
rs319806031	1	1516825	0.007	0.933322	-0.495	1	0.999	0.983	0.999	0.999	C	A	95.2	Entrepelado
rs81345355	1	1536652	0.007	0.933322	-0.495	1	0.999	0.983	0.999	0.999	A	C	95.2	Entrepelado
rs81317167	1	1588023	0.007	0.933322	-0.495	1	0.999	0.983	0.999	0.999	G	A	95.2	Entrepelado
rs81346696	1	1638138	0.007	0.933322	-0.495	1	0.999	0.983	0.999	0.999	A	G	95.2	Entrepelado
rs343436970	1	1715003	0.007	0.933322	-0.495	1	0.999	0.983	0.999	0.999	G	A	95.2	Entrepelado
rs81350228	1	1856385	0.007	0.933322	-0.495	1	0.999	0.983	0.999	0.999	G	A	95.2	Entrepelado
rs81284115	1	1869413	0.007	0.933322	-0.495	1	0.999	0.983	0.999	0.999	A	C	95.2	Entrepelado
rs81350668	1	1896106	0.007	0.933322	-0.495	1	0.999	0.983	0.999	0.999	A	C	95.2	Entrepelado
rs326245031	1	1920518	0.007	0.933322	-0.495	1	0.999	0.983	0.999	0.999	G	A	95.2	Entrepelado
rs81348583	1	2087328	0.007	0.933322	-0.495	1	0.999	0.983	0.999	0.999	A	G	95.2	Entrepelado
rs80894003	1	2216203	-0.055	0.459957	-0.169	0.124802	0.776	0.938	0.653	0.791	G	A	72.4	Entrepelado
rs81349160	1	2272319	0.052	0.587034	-0.094	0.291431	0.899	0.539	0.864	0.808	C	A	77.5	Entrepelado
rs336680598	1	2316325	0.105	0.286924	0.188	0.0374243	0.957	0.989	0.976	0.999	A	G	94.8	Retinto
rs81349656	1	2383908	-0.034	0.644426	-0.495	1	0.999	0.824	0.999	0.999	G	A	91.1	Entrepelado
rs319712346	1	2676736	0.007	0.933322	-0.495	1	0.999	0.983	0.999	0.999	A	G	95.2	Entrepelado
rs318634631	1	2719245	0.075	0.378982	-0.495	1	0.999	0.651	0.999	0.999	G	A	92.5	Entrepelado
rs81265628	1	3032017	-0.022	0.760397	-0.174	0.101743	0.851	0.983	0.639	0.858	G	A	74.2	Entrepelado
rs336927410	1	4021303	0.094	0.244232	-0.007	0.95632	0.893	0.589	0.944	0.795	G	A	81.1	Entrepelado
rs319411558	1	4272698	-0.063	0.396144	-0.068	0.430676	0.893	0.92	0.837	0.834	G	A	79.7	Entrepelado
rs323877036	1	4581420	-0.055	0.4795	-0.495	1	0.999	0.858	0.999	0.999	A	G	93.3	Entrepelado
rs81353984	1	4630008	0.033	0.661257	-0.087	0.426257	0.938	0.512	0.931	0.968	A	G	84.6	Entrepelado
rs80964175	1	4675880	0.046	0.583882	-0.087	0.395162	0.824	0.363	0.931	0.899	A	G	85	Entrepelado
rs80828865	1	4699533	0.004	0.95632	-0.087	0.34875	0.832	0.432	0.893	0.803	A	G	79.1	Entrepelado
rs327897194	1	4805474	-0.068	0.299594	0.27	0.0457439	0.999	0.858	0.999	0.999	A	G	89	Entrepelado
rs328746520	1	4842912	-0.068	0.299594	0.27	0.0457439	0.999	0.858	0.999	0.999	G	A	89	Entrepelado
rs330063746	1	4964167	-0.495	1	0.135	0.14027	0.999	0.999	0.999	0.999	G	A	97.4	Retinto
rs80951272	1	5092196	-0.021	0.782793	-0.254	0.043368	0.999	0.371	0.999	0.917	A	G	85.8	Entrepelado
rs335174460	1	5194780	-0.068	0.558103	-0.081	0.364013	0.765	0.64	0.839	0.733	A	G	71.1	Entrepelado
rs80895861	1	5232058	-0.06	0.486166	-0.081	0.404131	0.999	0.318	0.999	0.923	G	A	81.6	Entrepelado
rs335054098	1	5252209	-0.06	0.486166	-0.081	0.404131	0.999	0.318	0.999	0.923	A	G	81.6	Entrepelado
rs81285937	1	5354392	0.009	0.920344	-0.034	0.803362	0.721	0.015	0.999	0.917	A	G	87	Entrepelado
rs81344918	1	5434442	0.142	0.0623027	-0.495	1	0.999	0.843	0.999	0.999	A	G	94.4	Entrepelado
rs81228063	1	5690566	0.105	0.164868	-0.02	0.884779	0.938	0.458	0.999	0.899	G	A	87.2	Entrepelado
rs81222624	1	5691907	0.105	0.164868	-0.02	0.884779	0.938	0.458	0.999	0.899	A	G	87.2	Entrepelado
rs81354374	1	5744273	-0.047	0.489784	-0.495	1	0.999	0.925	0.999	0.999	G	A	93.7	Entrepelado
rs80970640	1	5754611	0.033	0.683691	-0.226	0.0653547	0.877	0.104	0.999	0.826	C	A	87	Entrepelado
rs345378428	1	6166403	-0.053	0.435542	0.27	0.0457439	0.999	0.936	0.999	0.999	A	G	91.8	Entrepelado
rs345263678	1	6241400	-0.041	0.698535	-0.495	1	0.999	0.49	0.999	0.999	G	A	88.2	Entrepelado
rs81354475	1	6293068	-0.07	0.369603	-0.495	1	0.999	0.955	0.999	0.999	A	G	94.1	Entrepelado
rs81354487	1	6315387	-0.033	0.719471	-0.495	1	0.999	0.784	0.999	0.999	A	C	92.1	Entrepelado
rs81354517	1	6349604	-0.06	0.524007	-0.495	1	0.999	0.658	0.999	0.999	A	G	90.3	Entrepelado
rs81354549	1	6391784	-0.015	0.847465	-0.495	1	0.999	0.789	0.999	0.999	A	G	91.6	Entrepelado
rs333973752	1	6410473	-0.021	0.750633	0.14	0.143595	0.999	0.931	0.976	0.944	A	G	86.8	Entrepelado
rs332297658	1	6435092	-0.022	0.713303	0.146	0.130799	0.999	0.869	0.976	0.919	A	G	86.7	Entrepelado
rs80849903	1	6451336	-0.022	0.713303	0.146	0.130799	0.999	0.869	0.976	0.919	G	A	86.7	Entrepelado
rs334294280	1	6495295	-0.006	0.943628	-0.495	1	0.999	0.983	0.999	0.999	A	G	95.5	Entrepelado
rs80909031	1	6511328	-0.076	0.241126	-0.495	1	0.999	0.851	0.999	0.999	A	G	90.6	Entrepelado
rs80802499	1	6532769	0.046	0.520451	0.145	0.136321	0.999	0.944	0.976	0.931	C	A	91.9	Entrepelado
rs328241241	1	6556136	-0.028	0.620618	0.148	0.122036	0.999	0.79	0.976	0.899	A	G	84.7	Entrepelado
rs80891324	1	6591689	-0.053	0.510521	-0.495	1	0.999	0.955	0.999	0.999	G	A	94.8	Entrepelado
rs334120701	1	6613585	0.03	0.681002	-0.129	0.229171	0.432	0.219	0.571	0.354	G	A	60.2	Entrepelado
rs80956927	1	6662020	0.02	0.808084	-0.495	1	0.999	0.983	0.999	0.999	G	A	95.5	Entrepelado
rs80856514	1	6732845	-0.073	0.377141	-0.495	1	0.999	0.957	0.999	0.999	A	G	95.2	Entrepelado
rs322425986	1	6801744	-0.094	0.252576	-0.189	0.0189405	0.919	0.912	0.904	0.837	G	A	81.1	Common
rs339602497	1	6825249	-0.093	0.246858	-0.191	0.0171301	0.851	0.875	0.901	0.758	G	A	78.8	Common
rs81354698	1	6920289	-0.06	0.591505	-0.129	0.112553	0.923	0.989	0.893	0.906	A	G	87.6	Retinto
rs328084880	1	6957985	-0.103	0.197334	-0.231	0.00536828	0.914	0.936	0.864	0.765	A	G	78.7	Entrepelado
rs335186719	1	6978760	-0.06	0.514453	-0.148	0.0575368	0.906	0.97	0.858	0.904	A	G	83.6	Common
rs341166165	1	7014234	0.009	0.938258	-0.222	0.146531	0.999	0.931	0.999	0.938	G	A	92.7	Entrepelado
rs327764974	1	7018017	-0.161	0.0584088	-0.196	0.0140966	0.795	0.741	0.899	0.626	G	A	74.3	Entrepelado
rs342686963	1	7067395	0.058	0.457502	-0.247	0.321706	0.999	0.97	0.999	0.978	G	A	95.2	Entrepelado
rs81328703	1	7092433	0.078	0.413052	-0.076	0.415151	0.805	0.211	0.864	0.759	G	A	76.6	Retinto
rs80903664	1	7245296	-0.055	0.425892	0.004	0.95632	0.944	0.727	0.925	0.919	A	G	81.9	Common
rs80943726	1	7266468	-0.113	0.086625	-0.495	1	0.999	0.797	0.999	0.999	A	G	90.7	Entrepelado
rs80860765	1	7315485	0.046	0.587034	-0.141	0.075834	0.912	0.989	0.875	0.883	G	A	84.9	Common
rs80895002	1	7352295	-0.036	0.618487	-0.495	0.0973153	0.999	0.983	0.999	0.999	A	G	94.1	Entrepelado
rs81354859	1	7402285	-0.034	0.724736	-0.142	0.0709026	0.944	0.904	0.925	0.951	A	G	85.5	Retinto
rs81354862	1	7423138	-0.069	0.4141	-0.142	0.0709026	0.949	0.925	0.925	0.951	A	G	85	Common
rs323390426	1	7467812	-0.089	0.281051	-0.129	0.0939123	0.877	0.938	0.877	0.906	A	G	81.6	Common
rs81258794	1	7525648	-0.028	0.750633	0.199	0.177075	0.658	0.664	0.459	0.552	G	A	68.5	Entrepelado
rs81354798	1	7560502	-0.143	0.0400917	-0.081	0.305968	0.944	0.877	0.919	0.771	C	A	79.4	Common
rs342854153	1	7589521	-0.015	0.858028	-0.034	0.768026	0.632	0.906	0.363	0.899	C	A	72.1	Entrepelado
rs80857128	1	7689313	-0.103	0.187392	-0.076	0.347381	0.727	0.832	0.819	0.693	C	A	71.8	Entrepelado
rs81000936	1	7722553	-0.068	0.339584	-0.159	0.216413	0.739	0.869	0.589	0.79	A	G	68	Entrepelado
rs80972762	1	7790813	-0.1	0.135705	-0.495	0.0973153	0.999	0.845	0.999	0.999	G	A	89.6	Entrepelado
rs80918492	1	7827388	0.169	0.152206	0.001	1	0.999	0.999	0.949	0.999	A	C	93.6	Retinto
rs80985205	1	7855602	-0.041	0.632266	-0.062	0.434788	0.883	0.97	0.919	0.843	A	G	82.7	Common
rs81354926	1	7882995	-0.053	0.42047	-0.093	0.241812	0.955	0.877	0.925	0.919	A	G	81.5	Common
rs339197903	1	7887486	-0.015	0.884779	0.151	0.33074	0.738	0.687	0.485	0.565	A	G	68.9	Entrepelado
rs80814693	1	7949224	0.108	0.252757	-0.081	0.290998	0.999	0.999	0.925	0.999	G	A	90	Retinto
rs320489129	1	7967395	-0.021	0.798761	-0.098	0.442033	0.693	0.955	0.558	0.763	C	A	71.9	Common
rs80932898	1	8119410	0.137	0.0476582	-0.495	0.00238863	0.901	0.19	0.999	0.938	A	G	87.4	Entrepelado
rs80949479	1	8177382	0.132	0.124482	-0.061	0.519946	0.493	0.152	0.906	0.475	A	C	73.9	Entrepelado
rs81290153	1	8258769	-0.017	0.816244	-0.495	1	0.999	0.983	0.999	0.999	A	G	95.3	Entrepelado
rs80867674	1	8320936	-0.047	0.544096	-0.126	0.316586	0.999	0.97	0.999	0.999	C	A	92.4	Entrepelado
rs80988754	1	8382364	-0.142	0.152306	-0.087	0.249161	0.797	0.917	0.923	0.923	G	A	83.3	Retinto
rs80790362	1	8504144	-0.141	0.0355409	0.119	0.373798	0.883	0.875	0.41	0.498	G	A	68.3	Entrepelado
rs80916931	1	8554166	0.014	0.833854	-0.495	1	0.999	0.501	0.999	0.999	G	A	89.6	Entrepelado
rs329684951	1	8573790	0.014	0.833854	-0.495	1	0.999	0.501	0.999	0.999	A	G	89.8	Entrepelado
rs81317977	1	8581776	0.014	0.833854	-0.495	1	0.999	0.501	0.999	0.999	G	A	89.6	Entrepelado
rs328196836	1	8627107	-0.135	0.0328419	-0.076	0.333826	0.949	0.826	0.951	0.893	A	C	79.3	Common
rs81355163	1	8777250	-0.167	0.193733	0.004	1	0.999	0.999	0.912	0.999	G	A	91.7	Retinto
rs81355245	1	8931065	0.113	0.107405	-0.074	0.446312	0.317	0.064	0.912	0.645	A	C	75.3	Entrepelado
rs81355262	1	8958790	0.067	0.38616	-0.495	1	0.999	0.983	0.999	0.999	G	A	96.1	Entrepelado
rs81307744	1	8970719	0.067	0.38616	-0.495	1	0.999	0.983	0.999	0.999	G	A	96.1	Entrepelado
rs330132041	1	8992903	0.033	0.612882	-0.087	0.270541	0.999	0.983	0.893	0.883	A	G	83.1	Common
rs81320820	1	9137610	-0.161	0.120871	-0.004	1	0.951	0.989	0.949	0.999	A	C	90.6	Retinto
rs81254404	1	9147844	-0.161	0.120871	-0.004	1	0.951	0.989	0.949	0.999	A	G	90.6	Retinto
rs81316402	1	9148437	-0.161	0.120871	-0.004	1	0.951	0.989	0.949	0.999	A	G	90.6	Retinto
rs81322709	1	9156095	-0.161	0.120871	-0.004	1	0.951	0.989	0.949	0.999	G	A	90.6	Retinto
rs81322938	1	9160509	-0.161	0.120871	-0.004	1	0.951	0.989	0.949	0.999	G	A	90.6	Retinto
rs81344875	1	9160739	-0.161	0.120871	-0.004	1	0.951	0.989	0.949	0.999	C	A	90.6	Retinto
rs81340071	1	9161133	-0.161	0.120871	-0.004	1	0.951	0.989	0.949	0.999	A	G	90.6	Retinto
rs81324899	1	9166650	-0.161	0.120871	-0.004	1	0.951	0.989	0.949	0.999	A	C	90.6	Retinto
rs81306409	1	9179040	-0.135	0.151309	-0.041	0.624929	0.819	0.931	0.951	0.946	A	G	84.7	Retinto
rs343659335	1	9365259	0.171	0.0152617	-0.142	0.132497	0.272	0.096	0.832	0.685	G	A	68.9	Entrepelado
rs320952145	1	9604584	0.238	0.0324417	-0.11	0.167408	0.352	0.352	0.832	0.899	A	G	74.2	Entrepelado
rs80944993	1	9698458	0.072	0.310864	-0.129	0.137653	0.912	0.983	0.68	0.914	G	A	78.5	Common
rs81334474	1	9725288	-0.089	0.331251	-0.053	0.498092	0.951	0.925	0.851	0.955	G	A	84	Common
rs80920215	1	9739155	0.26	0.119261	-0.047	0.549619	0.712	0.498	0.851	0.925	A	G	80.2	Retinto
rs80805707	1	9755372	0.007	0.964329	-0.495	1	0.999	0.963	0.999	0.999	A	G	94.9	Entrepelado
rs80944822	1	9956582	-0.028	0.698535	-0.495	1	0.999	0.983	0.999	0.999	C	A	95	Entrepelado
rs81320465	1	9963125	-0.148	0.0478001	-0.055	0.534939	0.87	0.765	0.877	0.717	G	A	77.6	Entrepelado
rs80834546	1	9972030	0.007	0.938258	-0.495	1	0.999	0.938	0.999	0.999	A	G	95.6	Entrepelado
rs80823723	1	9975589	-0.156	0.0248831	-0.495	1	0.999	0.872	0.999	0.999	G	A	91.4	Entrepelado
rs80879387	1	9980141	0.097	0.217922	-0.074	0.382703	0.951	0.938	0.771	0.951	A	G	83.4	Common
rs327280329	1	10009596	0.097	0.217922	-0.068	0.406845	0.951	0.938	0.754	0.951	A	G	83.2	Common
rs80946512	1	10011610	-0.047	0.556957	-0.055	0.651511	0.832	0.944	0.232	0.845	G	A	71.4	Entrepelado
rs80936730	1	10389994	-0.005	1	0.014	0.847465	0.999	0.957	0.955	0.976	A	C	91.1	Common
rs80969834	1	10600616	-0.068	0.31828	0.025	0.896263	0.686	0.883	0.344	0.632	G	A	63.7	Entrepelado
rs80831930	1	10666648	-0.213	0.171819	-0.097	0.293609	0.753	0.597	0.853	0.733	G	A	70.7	Entrepelado
rs80970043	1	10683791	-0.201	0.209917	-0.087	0.390945	0.752	0.584	0.838	0.71	A	G	71.3	Entrepelado
rs80904238	1	10740064	-0.249	0.000625337	-0.18	0.102836	0.858	0.824	0.864	0.584	G	A	70.2	Entrepelado
rs334770175	1	10779245	-0.005	1	-0.002	0.974773	0.999	0.957	0.936	0.951	G	A	90.1	Common
rs328231027	1	10811180	-0.041	0.620618	0.02	0.797252	0.999	0.957	0.906	0.97	G	A	88.8	Common
rs339071182	1	10839496	-0.039	0.619195	-0.015	0.835725	0.931	0.899	0.906	0.938	A	G	84.7	Retinto
rs80986372	1	10854824	-0.005	1	0.004	0.949571	0.999	0.957	0.906	0.944	G	A	88.9	Common
rs340127691	1	10880316	-0.159	0.0392041	0.071	0.604677	0.656	0.803	0.194	0.546	A	G	60.1	Entrepelado
rs80818640	1	10911742	-0.148	0.04843	0.076	0.729034	0.658	0.803	0.352	0.613	A	G	63.2	Entrepelado
rs326954276	1	10923369	-0.095	0.164321	0.063	0.606706	0.603	0.925	0.52	0.607	C	A	66.4	Entrepelado
rs80984121	1	10936234	-0.065	0.369306	-0.098	0.670515	0.957	0.936	0.999	0.97	A	G	91.6	Entrepelado
rs80863128	1	11039515	-0.066	0.426623	-0.116	0.20365	0.858	0.819	0.693	0.864	A	G	73.4	Common
rs328269448	1	11240896	-0.209	0.0056396	-0.09	0.413052	0.778	0.826	0.619	0.493	A	C	67.2	Entrepelado
rs80864684	1	11379817	0.126	0.255864	0.039	0.65231	0.832	0.477	0.803	0.887	G	A	77.7	Common
rs80921630	1	11396506	-0.052	0.492987	0.081	0.664586	0.957	0.936	0.999	0.938	G	A	91.3	Entrepelado
rs335998486	1	11411932	0.164	0.100537	-0.116	0.170789	0.553	0.272	0.741	0.797	A	G	74.1	Retinto
rs81355751	1	11477366	0.099	0.305507	-0.087	0.254579	0.999	0.976	0.875	0.976	G	A	88.4	Retinto
rs330537085	1	11584227	0.059	0.602662	-0.049	0.563313	0.55	0.158	0.765	0.776	G	A	74.5	Retinto
rs80929780	1	11602546	0.059	0.602662	-0.047	0.595393	0.55	0.158	0.752	0.771	G	A	74.2	Retinto
rs80915195	1	11618703	0.059	0.602662	-0.047	0.595393	0.55	0.158	0.752	0.771	A	G	74.2	Retinto
rs80958856	1	11634073	0.059	0.602662	-0.047	0.595393	0.55	0.158	0.752	0.771	G	A	74.2	Retinto
rs80848905	1	11662820	-0.106	0.297137	0.065	0.44397	0.527	0.866	0.245	0.226	A	G	56.1	Retinto
rs80923830	1	11684450	-0.106	0.297137	0.065	0.457909	0.527	0.866	0.251	0.226	G	A	56.5	Retinto
rs80949905	1	11703832	0.18	0.0541198	-0.029	0.713303	0.59	0.291	0.744	0.813	A	C	75.8	Retinto
rs338920219	1	11738506	-0.02	0.843449	-0.028	0.724736	0.999	0.957	0.936	0.951	A	G	89.8	Common
rs81355711	1	11762754	-0.005	0.964329	-0.063	0.379291	0.999	0.957	0.864	0.92	A	G	85.5	Common
rs80919544	1	11785233	-0.078	0.371393	0.004	0.95632	0.999	0.999	0.686	0.893	A	G	81.6	Retinto
rs336131820	1	11795066	-0.081	0.237394	0.012	0.91647	0.632	0.906	0.578	0.651	A	G	67.2	Common
rs80991561	1	11809016	-0.122	0.10016	-0.081	0.40312	0.706	0.805	0.621	0.504	G	A	65.1	Common
rs328722661	1	11905245	-0.023	0.811302	-0.214	0.00924435	0.845	0.744	0.752	0.819	A	C	74.2	Common
rs81348187	1	12170343	-0.209	0.0065079	-0.062	0.598674	0.706	0.813	0.264	0.533	A	G	60.4	Retinto
rs339643912	1	12195820	-0.068	0.375009	-0.103	0.373195	0.758	0.901	0.28	0.626	G	A	63.6	Common
rs325531143	1	12248410	-0.094	0.280019	-0.093	0.335644	0.999	0.936	0.999	0.851	A	G	88.3	Entrepelado
rs81278169	1	12269761	0.054	0.569214	0.412	0.0123146	0.565	0.576	0.328	0.339	G	A	68.8	Entrepelado
rs81294512	1	12277112	0.054	0.569214	0.417	0.00268066	0.565	0.576	0.317	0.333	A	G	68.4	Common
rs334225314	1	12291296	0.099	0.257899	-0.047	0.605351	0.957	0.983	0.999	0.999	G	A	92.5	Retinto
rs81348285	1	12318169	-0.122	0.151508	-0.097	0.333309	0.639	0.606	0.706	0.613	A	G	66.8	Retinto
rs81348257	1	12374758	-0.06	0.431419	-0.089	0.440108	0.858	0.955	0.258	0.605	A	G	64.2	Common
rs81348268	1	12389746	-0.124	0.224401	0.078	0.35458	0.963	0.999	0.925	0.963	A	G	91.3	Retinto
rs340976589	1	12415095	-0.028	0.791337	-0.026	0.811302	0.624	0.683	0.803	0.763	A	G	71.3	Retinto
rs346290047	1	12528431	0.159	0.0737284	-0.495	1	0.999	0.999	0.999	0.999	A	C	97.5	Entrepelado
rs337862003	1	12571779	-0.167	0.0339941	-0.495	0.0973153	0.999	0.795	0.999	0.999	G	A	90.1	Entrepelado
rs338879123	1	12578864	0.004	0.949571	-0.065	0.440492	0.955	0.933	0.976	0.97	G	A	86.3	Common
rs81340478	1	12591535	-0.009	0.933322	-0.073	0.359111	0.957	0.938	0.976	0.97	G	A	85.9	Common
rs335371965	1	12738647	-0.059	0.438578	-0.495	1	0.999	0.983	0.999	0.999	A	G	93.8	Entrepelado
rs344377323	1	12833773	0.033	0.661257	-0.124	0.116186	0.951	0.955	0.976	0.999	C	A	87.2	Entrepelado
rs81348355	1	12851607	-0.023	0.742433	-0.148	0.0589742	0.951	0.92	0.976	0.999	C	A	86.5	Entrepelado
rs321768218	1	12859418	-0.122	0.0951507	-0.161	0.0406871	0.957	0.877	0.976	0.944	A	C	81.6	Common
rs337074512	1	12894110	0.026	0.698535	-0.495	1	0.999	0.912	0.999	0.999	G	A	94.7	Entrepelado
rs325201010	1	12966681	0.02	0.821332	-0.495	0.0973153	0.999	0.938	0.999	0.999	A	G	95.1	Entrepelado
rs80906573	1	12971916	0.02	0.821332	-0.495	0.0973153	0.999	0.938	0.999	0.999	A	G	95.1	Entrepelado
rs324850516	1	13065097	0.039	0.597357	-0.495	1	0.999	0.983	0.999	0.999	A	C	95	Entrepelado
rs322696374	1	13185181	0.007	0.964329	0.127	0.157195	0.951	0.963	0.951	0.957	A	G	90.9	Retinto
rs327442238	1	13208345	0.007	0.964329	0.127	0.157195	0.951	0.963	0.951	0.957	A	G	90.9	Retinto
rs80924441	1	13299662	-0.002	0.964329	0.107	0.213875	0.936	0.951	0.643	0.877	A	G	78.5	Common
rs80996178	1	13349937	-0.002	0.964329	0.107	0.213875	0.936	0.951	0.643	0.877	A	G	78.5	Common
rs326463829	1	13394041	-0.174	0.0285756	0.01	0.912771	0.851	0.989	0.352	0.853	A	G	72.6	Entrepelado
rs81348505	1	13481668	-0.329	0.0171789	0.007	0.924419	0.963	0.999	0.976	0.999	A	C	93	Retinto
rs81249120	1	13551055	-0.055	0.455876	-0.068	0.4141	0.887	0.819	0.664	0.87	G	A	75.4	Common
rs341637411	1	13568880	-0.085	0.400442	-0.495	1	0.999	0.97	0.999	0.999	A	C	96.4	Entrepelado
rs81348521	1	13576095	0.007	0.943628	-0.142	0.119413	0.999	0.931	0.976	0.999	G	A	90.6	Retinto
rs327455734	1	13601168	-0.143	0.0517448	-0.124	0.156575	0.893	0.778	0.912	0.919	G	A	82.6	Common
rs81265790	1	13662996	0.124	0.227089	-0.028	0.76165	0.645	0.373	0.899	0.693	G	A	74.9	Entrepelado
rs338436741	1	13669912	0.12	0.180683	0.094	0.279813	0.946	0.983	0.901	0.981	G	A	91.9	Common
rs341065758	1	13789196	-0.023	0.754243	-0.495	1	0.999	0.933	0.999	0.999	A	C	94.8	Entrepelado
rs334794744	1	13818872	-0.009	0.869482	-0.148	0.061443	0.813	0.914	0.778	0.821	A	C	74.8	Common
rs80989619	1	13891308	-0.039	0.546845	-0.068	0.401443	0.999	0.949	0.672	0.877	A	C	74.7	Common
rs80836463	1	13988393	0.074	0.41445	-0.114	0.132326	0.951	0.999	0.771	0.955	G	A	83.3	Common
rs343707656	1	14005739	-0.148	0.10946	-0.047	0.590221	0.608	0.758	0.696	0.851	C	A	69.5	Entrepelado
rs81224485	1	14008679	-0.169	0.024456	0.078	0.408556	0.832	0.714	0.951	0.919	A	C	79.7	Entrepelado
rs328220000	1	14025323	0.004	1	-0.095	0.220057	0.843	0.869	0.76	0.877	G	A	78.2	Common
rs81348604	1	14090774	-0.028	0.75546	-0.142	0.113558	0.653	0.893	0.271	0.832	A	G	63.7	Retinto
rs81296815	1	14117266	0.103	0.211812	-0.116	0.119642	0.944	0.999	0.778	0.955	G	A	83	Common
rs81296558	1	14135085	-0.087	0.259392	-0.026	0.744745	0.746	0.944	0.189	0.776	A	G	67.2	Entrepelado
rs81348614	1	14156490	-0.114	0.166852	-0.009	0.91647	0.838	0.957	0.184	0.778	G	A	69.3	Entrepelado
rs81348640	1	14239508	0.059	0.434788	0.183	0.0538288	0.906	0.957	0.243	0.813	A	G	75	Common
rs81348671	1	14337906	-0.054	0.494833	-0.041	0.591505	0.949	0.983	0.906	0.951	C	A	83.5	Common
rs346155653	1	14397887	0.369	0.00264714	0.089	0.291648	0.999	0.999	0.899	0.999	G	A	95	Retinto
rs318928184	1	14405111	0.369	0.00264714	0.089	0.291648	0.999	0.999	0.899	0.999	A	G	95	Retinto
rs345909854	1	14447968	0.369	0.00264714	0.089	0.291648	0.999	0.999	0.899	0.999	G	A	95	Retinto
rs325523363	1	14451883	-0.495	1	0.089	0.291648	0.999	0.999	0.899	0.999	G	A	95.5	Retinto
rs81327383	1	14456261	0.369	0.00264714	0.089	0.291648	0.999	0.999	0.899	0.999	G	A	95	Retinto
rs319188770	1	14492574	0.094	0.213283	-0.495	1	0.999	0.951	0.999	0.999	A	G	95.9	Entrepelado
rs340027429	1	14553063	0.007	0.949571	0.033	0.71229	0.999	0.976	0.904	0.999	C	A	92.7	Retinto
rs345106951	1	14567442	-0.129	0.100474	-0.009	0.912771	0.906	0.845	0.936	0.832	G	A	84.2	Common
rs81222690	1	14590859	-0.129	0.100474	-0.009	0.912771	0.906	0.845	0.936	0.832	A	G	84.2	Common
rs336957708	1	14712880	0.007	0.943628	-0.074	0.401777	0.999	0.983	0.906	0.951	A	G	89.5	Retinto
rs80978107	1	14785944	-0.249	0.00846196	-0.062	0.427722	0.864	0.565	0.912	0.802	G	A	78.1	Retinto
rs80935720	1	14833065	0.287	0.0272327	0.089	0.291648	0.999	0.999	0.899	0.999	A	G	94.7	Retinto
rs80787893	1	14869534	0.146	0.110925	0.033	0.71229	0.949	0.97	0.904	0.999	A	G	91.5	Common
rs332131562	1	14895887	0.014	0.841481	0.027	0.750633	0.808	0.797	0.957	0.883	A	G	81.8	Common
rs80827144	1	14946721	-0.042	0.644426	0.026	0.775947	0.938	0.819	0.906	0.949	A	G	86.3	Retinto
rs80993397	1	14970213	0.057	0.587669	0.054	0.540832	0.999	0.957	0.906	0.976	A	G	90.8	Retinto
rs81348815	1	15081855	0.039	0.722616	0.059	0.501387	0.955	0.976	0.957	0.97	G	A	92.5	Retinto
rs80820481	1	15175382	-0.076	0.304358	-0.074	0.36812	0.906	0.944	0.864	0.893	A	G	81.2	Entrepelado
rs80807545	1	15228370	-0.015	0.816244	-0.074	0.350679	0.999	0.944	0.744	0.923	A	G	79.4	Retinto
rs336422596	1	15247167	0.027	0.717397	-0.495	1	0.999	0.957	0.999	0.999	A	G	95.1	Entrepelado
rs81311386	1	15283512	0.022	0.830176	0.033	0.686409	0.999	0.999	0.938	0.906	A	G	90.3	Retinto
rs81324412	1	15358054	0.046	0.528643	-0.495	1	0.999	0.858	0.999	0.999	A	G	93.5	Entrepelado
rs81227889	1	15364579	0.044	0.544096	-0.495	1	0.999	0.706	0.999	0.999	A	G	90.6	Entrepelado
rs81349058	1	15517117	-0.068	0.463263	-0.207	0.00847143	0.931	0.784	0.851	0.869	G	A	78.1	Retinto
rs340004193	1	15709877	0.159	0.0546413	-0.495	1	0.999	0.97	0.999	0.999	G	A	97.3	Entrepelado
rs80787139	1	15728667	-0.122	0.161193	-0.047	0.538676	0.875	0.795	0.893	0.925	G	A	82.9	Retinto
rs80959312	1	15746522	-0.036	0.638279	-0.135	0.123925	0.858	0.871	0.887	0.882	G	A	83.3	Common
rs81317475	1	15747889	0.017	0.853707	-0.135	0.126333	0.851	0.824	0.887	0.883	A	C	81.6	Common
rs80936885	1	15792939	-0.009	0.887537	-0.495	1	0.999	0.968	0.999	0.999	C	A	95.2	Entrepelado
rs339319555	1	15911794	0.087	0.278991	0.302	0.164431	0.999	0.963	0.999	0.999	A	G	95.4	Entrepelado
rs80821663	1	16113596	-0.167	0.0335793	-0.1	0.263362	0.546	0.832	0.419	0.858	A	G	64.7	Entrepelado
rs80965062	1	16299805	0.063	0.475572	-0.495	1	0.999	0.999	0.999	0.999	A	G	97.1	Entrepelado
rs80967151	1	16322519	0.063	0.475572	-0.495	1	0.999	0.999	0.999	0.999	A	G	97.1	Entrepelado
rs81216934	1	16366131	-0.109	0.17923	-0.495	1	0.999	0.893	0.999	0.999	A	C	94.3	Entrepelado
rs327236185	1	16417185	-0.002	0.964329	0.103	0.65231	0.999	0.731	0.999	0.999	A	G	90.8	Entrepelado
rs324872267	1	16464127	0.103	0.23291	-0.495	1	0.999	0.999	0.999	0.999	A	C	96.7	Entrepelado
rs331731467	1	16553896	-0.167	0.025642	0.103	0.65231	0.999	0.951	0.999	0.999	G	A	92.2	Entrepelado
rs319515946	1	16589906	-0.116	0.147299	-0.495	1	0.999	0.906	0.999	0.999	C	A	94.3	Entrepelado
rs80856423	1	16764782	-0.009	0.933322	-0.11	0.195324	0.791	0.61	0.906	0.887	G	A	80.8	Retinto
rs80811600	1	16798460	0.173	0.0533156	0.103	0.524007	0.999	0.951	0.999	0.999	A	G	96.4	Entrepelado
rs320845111	1	16813302	-0.122	0.101424	0.239	0.0244137	0.758	0.918	0.264	0.506	C	A	64.9	Entrepelado
rs81297003	1	16960586	-0.109	0.168977	0.222	0.0333641	0.739	0.893	0.274	0.413	A	G	65	Entrepelado
rs81349484	1	17029609	0.177	0.0245975	-0.215	0.0281804	0.304	0.232	0.725	0.687	G	A	66.9	Entrepelado
rs80960024	1	17258006	-0.015	0.847465	-0.209	0.0185441	0.851	0.968	0.957	0.976	A	G	87	Common
rs80861270	1	17410567	0.02	0.814581	-0.495	1	0.999	0.951	0.999	0.999	A	G	95.7	Entrepelado
rs80921019	1	17535213	0.137	0.157403	-0.148	0.139542	0.565	0.226	0.981	0.778	A	G	78.2	Entrepelado
rs80969276	1	17549870	0.065	0.4795	-0.1	0.271729	0.639	0.299	0.981	0.746	A	G	80	Retinto
rs80829096	1	17650296	-0.119	0.207469	-0.495	1	0.999	0.989	0.999	0.999	G	A	96.2	Entrepelado
rs80793235	1	17682190	0.146	0.11363	0.103	0.524007	0.999	0.951	0.999	0.999	G	A	96.2	Entrepelado
rs81349620	1	17758420	0.063	0.475572	0.201	0.198415	0.999	0.999	0.999	0.999	A	G	96.1	Entrepelado
rs81349632	1	17784024	0.063	0.475572	0.201	0.198415	0.999	0.999	0.999	0.999	A	G	96.1	Entrepelado
rs81349603	1	17806139	0.063	0.475572	0.201	0.198415	0.999	0.999	0.999	0.999	A	C	96.1	Entrepelado
rs341452268	1	17810745	0.063	0.475572	0.201	0.198415	0.999	0.999	0.999	0.999	C	A	96.1	Entrepelado
rs335661497	1	17916537	-0.135	0.105458	-0.495	1	0.999	0.989	0.999	0.999	C	A	95.1	Entrepelado
rs331446595	1	18003297	-0.122	0.121413	-0.127	0.177075	0.845	0.806	0.869	0.851	G	A	81.1	Entrepelado
rs322888460	1	18027872	-0.1	0.184625	-0.068	0.46999	0.912	0.97	0.864	0.923	G	A	84.4	Common
rs328170681	1	18058312	-0.028	0.726875	-0.068	0.46999	0.952	0.97	0.864	0.923	G	A	87.5	Common
rs81474325	1	18079474	0.135	0.361406	-0.009	0.899343	0.957	0.999	0.858	0.999	A	C	93.1	Retinto
rs320462610	1	18100499	-0.081	0.261462	0.127	0.475572	0.999	0.834	0.999	0.999	A	G	92.2	Entrepelado
rs321037647	1	18127411	0.103	0.295366	-0.106	0.253666	0.944	0.999	0.851	0.981	A	C	90.5	Retinto
rs324054928	1	18152261	0.079	0.40312	-0.106	0.263552	0.949	0.989	0.851	0.957	G	A	90	Retinto
rs81349639	1	18169229	0.103	0.297804	-0.106	0.253666	0.944	0.999	0.851	0.981	A	G	90.6	Retinto
rs337385298	1	18194929	0.005	0.95632	-0.19	0.182272	0.917	0.359	0.999	0.887	C	A	84.5	Entrepelado
rs80855395	1	18529587	-0.09	0.32568	-0.495	1	0.999	0.983	0.999	0.999	G	A	95.8	Entrepelado
rs322331711	1	18554829	-0.027	0.721563	0.007	0.964329	0.999	0.983	0.999	0.97	A	G	92.9	Entrepelado
rs80837841	1	18614836	0.027	0.691005	-0.18	0.279401	0.999	0.091	0.999	0.869	A	G	85.8	Entrepelado
rs80874587	1	18999199	-0.007	0.920344	-0.495	1	0.999	0.917	0.999	0.999	G	A	93.9	Entrepelado
rs319904593	1	19051254	-0.122	0.11626	0.179	0.224716	0.963	0.918	0.999	0.97	G	A	91.8	Entrepelado
rs80784224	1	19075405	-0.126	0.118805	0.254	0.0718168	0.999	0.989	0.999	0.976	G	A	93.8	Entrepelado
rs81349753	1	19096406	-0.122	0.11626	0.179	0.224716	0.963	0.918	0.999	0.97	G	A	91.8	Entrepelado
rs81349732	1	19170840	0.053	0.434036	-0.247	0.32468	0.999	0.951	0.999	0.944	G	A	93.3	Entrepelado
rs334190024	1	19266140	0.082	0.31347	0.356	0.0462628	0.999	0.999	0.999	0.999	A	G	96.2	Entrepelado
rs80866387	1	19330798	-0.167	0.0317675	-0.495	1	0.999	0.938	0.999	0.999	C	A	92.9	Entrepelado
rs320469364	1	19515989	-0.028	0.775947	0.303	0.00223473	0.912	0.963	0.163	0.346	A	G	68	Entrepelado
rs80806219	1	19655576	0.039	0.582008	-0.141	0.119566	0.771	0.931	0.826	0.843	G	A	80.7	Entrepelado
rs343815929	1	19691400	0.039	0.582008	-0.141	0.119566	0.771	0.931	0.826	0.843	A	C	80.7	Entrepelado
rs80949367	1	19799154	0.031	0.725803	0.34	0.004273	0.653	0.983	0.159	0.352	A	C	66.3	Entrepelado
rs80964446	1	19813142	0.001	1	-0.495	1	0.999	0.999	0.999	0.999	A	G	95.6	Entrepelado
rs80898166	1	20071731	0.054	0.472124	-0.161	0.0862504	0.999	0.963	0.858	0.957	A	G	88.6	Common
rs80796574	1	20071928	0.096	0.317553	-0.161	0.0856653	0.999	0.989	0.858	0.957	A	G	90.4	Retinto
rs80851003	1	20072414	0.096	0.317553	-0.161	0.0856653	0.999	0.989	0.858	0.957	G	A	90.4	Retinto
rs81335376	1	20223407	-0.097	0.16356	0.252	0.00684575	0.528	0.912	0.133	0.197	G	A	54	Entrepelado
rs81474302	1	20237003	-0.097	0.16356	0.252	0.00684575	0.528	0.912	0.133	0.197	A	G	54	Entrepelado
rs81313901	1	20237912	-0.097	0.16356	0.252	0.00684575	0.528	0.912	0.133	0.197	G	A	54	Entrepelado
rs330259558	1	20270047	-0.097	0.16356	0.252	0.00684575	0.528	0.912	0.133	0.197	A	G	54	Entrepelado
rs333122533	1	20296465	0.111	0.341711	-0.129	0.171246	0.999	0.999	0.858	0.981	A	G	91.7	Retinto
rs323004746	1	20353713	0.046	0.636009	-0.129	0.172509	0.944	0.983	0.858	0.981	G	A	89.6	Common
rs345187459	1	20358391	0.046	0.636009	-0.129	0.172509	0.944	0.983	0.858	0.981	A	G	89.6	Common
rs332770730	1	20370446	0.074	0.432538	-0.495	1	0.999	0.983	0.999	0.999	G	A	97.3	Entrepelado
rs81293508	1	20401835	0.046	0.636009	-0.129	0.172509	0.944	0.983	0.858	0.981	G	A	89.6	Common
rs81474265	1	20441130	-0.041	0.785599	-0.095	0.312994	0.952	0.999	0.853	0.999	A	G	92.1	Retinto
rs81337405	1	20454837	-0.007	0.95632	-0.202	0.0335008	0.685	0.605	0.864	0.832	C	A	77.7	Entrepelado
rs81276087	1	20482714	0.175	0.0179195	-0.209	0.0222005	0.491	0.178	0.864	0.901	G	A	75.6	Entrepelado
rs81310413	1	20780701	0.007	0.949571	0.499	0.0186185	0.999	0.983	0.999	0.999	A	G	96.3	Entrepelado
rs81349936	1	20937207	-0.036	0.61778	-0.495	0.0202641	0.999	0.946	0.999	0.981	C	A	93.2	Entrepelado
rs80950155	1	21144846	-0.049	0.525544	-0.495	1	0.999	0.97	0.999	0.999	G	A	94.9	Entrepelado
rs81296860	1	21244650	0.119	0.122348	0.324	0.000365656	0.608	0.97	0.139	0.173	G	A	63.7	Entrepelado
rs319774668	1	21301526	-0.142	0.0753246	-0.061	0.507122	0.797	0.912	0.843	0.999	A	G	82.8	Entrepelado
rs80970279	1	21640950	0.02	0.811302	0.499	0.0186185	0.999	0.933	0.999	0.999	C	A	95.5	Entrepelado
rs328729464	1	22081346	-0.081	0.407187	0.303	0.0013267	0.912	0.963	0.133	0.232	G	A	66.2	Entrepelado
rs80998601	1	22159747	-0.015	0.845443	-0.495	1	0.999	0.963	0.999	0.999	G	A	94.1	Entrepelado
rs333485024	1	22280467	0.27	0.0457439	-0.028	0.769325	0.999	0.999	0.845	0.963	A	G	92.5	Retinto
rs80968179	1	22292508	0.276	0.0857714	-0.028	0.759152	0.999	0.999	0.845	0.981	G	A	93	Retinto
rs81350454	1	22489388	0.057	0.612189	0.074	0.70336	0.999	0.408	0.999	0.999	G	A	87.4	Entrepelado
rs81296998	1	22921944	0.054	0.446705	-0.495	1	0.999	0.917	0.999	0.999	G	A	94.5	Entrepelado
rs80928833	1	23100880	-0.001	1	-0.073	0.707289	0.999	0.091	0.999	0.999	C	A	90.2	Entrepelado
rs80925739	1	23663870	0.033	0.691934	-0.495	1	0.999	0.983	0.999	0.999	A	G	95.5	Entrepelado
rs80964860	1	23690032	0.052	0.522986	0.249	0.305507	0.999	0.912	0.999	0.999	A	G	95.5	Entrepelado
rs80941031	1	23841955	0.052	0.522986	0.249	0.305507	0.999	0.912	0.999	0.999	G	A	95.5	Entrepelado
rs80813902	1	23976580	-0.495	1	0.001	0.974773	0.999	0.999	0.864	0.999	A	G	94.9	Retinto
rs81296605	1	24357399	-0.135	0.0768166	-0.129	0.115596	0.904	0.671	0.858	0.931	A	G	80.2	Common
rs81296535	1	24374340	-0.061	0.404807	0.101	0.496225	0.999	0.715	0.999	0.951	A	G	89.9	Entrepelado
rs329104488	1	24560520	-0.116	0.124882	0.101	0.496225	0.999	0.858	0.999	0.951	G	A	92	Entrepelado
rs331445472	1	24614943	-0.067	0.387746	0.169	0.311336	0.999	0.869	0.999	0.999	A	G	92.4	Entrepelado
rs81221956	1	24686969	-0.067	0.387746	0.169	0.311336	0.999	0.869	0.999	0.999	C	A	92.4	Entrepelado
rs80998128	1	24956959	-0.028	0.764177	-0.495	1	0.999	0.983	0.999	0.999	G	A	96.3	Entrepelado
rs325794879	1	25128360	0.091	0.299594	0.169	0.311336	0.999	0.999	0.999	0.999	A	G	96	Entrepelado
rs80874571	1	25578664	-0.036	0.613576	0.169	0.311336	0.999	0.806	0.999	0.999	G	A	90.8	Entrepelado
rs324676408	1	26181399	-0.058	0.620618	-0.495	1	0.999	0.456	0.999	0.999	G	A	91.1	Entrepelado
rs81351563	1	26284688	0.111	0.136498	-0.495	1	0.999	0.963	0.999	0.999	A	G	96.9	Entrepelado
rs55618815	1	26316436	0.159	0.0458526	-0.495	1	0.999	0.963	0.999	0.999	A	C	97.3	Entrepelado
rs81351581	1	26343884	0.038	0.62711	-0.249	0.0854536	0.771	0.096	0.999	0.893	G	A	84.5	Entrepelado
rs81351590	1	26364113	0.038	0.62711	-0.249	0.0854536	0.771	0.096	0.999	0.893	A	C	84.5	Entrepelado
rs81320301	1	26509868	-0.021	0.778657	-0.495	1	0.999	0.963	0.999	0.999	G	A	95	Entrepelado
rs81243132	1	26601149	-0.089	0.239931	-0.495	1	0.999	0.805	0.999	0.999	G	A	90.2	Entrepelado
rs81351656	1	26631978	-0.007	0.909224	-0.495	1	0.999	0.085	0.999	0.999	A	G	91.3	Entrepelado
rs80987751	1	26727656	-0.021	0.778657	-0.495	1	0.999	0.963	0.999	0.999	A	G	95	Entrepelado
rs80974858	1	26792842	0.014	0.83762	-0.495	1	0.999	0.746	0.999	0.999	A	G	92	Entrepelado
rs80804862	1	26823253	0.046	0.494371	-0.495	1	0.999	0.923	0.999	0.999	G	A	95.7	Entrepelado
rs80821991	1	26904581	-0.047	0.578294	0.065	0.650715	0.999	0.725	0.999	0.906	A	G	89.9	Entrepelado
rs327397883	1	27052952	0.014	0.839538	-0.495	1	0.999	0.832	0.999	0.999	C	A	92.3	Entrepelado
rs341878711	1	27123079	-0.047	0.549619	0.249	0.305507	0.999	0.938	0.999	0.999	A	G	93.7	Entrepelado
rs333135488	1	27233801	-0.049	0.579527	-0.252	0.307357	0.999	0.005	0.999	0.999	G	A	96.2	Entrepelado
rs81351919	1	27248937	-0.127	0.12609	-0.495	1	0.999	0.805	0.999	0.999	G	C	92.9	Entrepelado
rs81351868	1	27251841	-0.015	0.867109	-0.495	1	0.999	0.951	0.999	0.999	A	C	96.7	Entrepelado
rs81352033	1	27346475	-0.097	0.210352	-0.495	1	0.999	0.808	0.999	0.999	A	G	92.6	Entrepelado
rs80882812	1	27871723	-0.015	0.890366	-0.495	1	0.999	0.951	0.999	0.999	A	C	94.5	Entrepelado
rs322209315	1	27900732	-0.022	0.778657	0.249	0.305507	0.999	0.946	0.999	0.999	A	G	94	Entrepelado
rs323675018	1	28029760	0.249	0.147203	-0.053	0.551296	0.999	0.999	0.477	0.963	A	G	81.2	Retinto
rs80956388	1	28270187	-0.066	0.407187	-0.495	1	0.999	0.771	0.999	0.999	A	G	91.7	Entrepelado
rs80879384	1	28772718	0.033	0.64834	-0.495	1	0.999	0.826	0.999	0.999	A	G	92.3	Entrepelado
rs80882223	1	28799513	-0.034	0.721563	-0.1	0.291865	0.906	0.931	0.645	0.925	A	G	77.3	Entrepelado
rs81335024	1	29071678	0.001	0.964329	-0.142	0.20198	0.789	0.658	0.727	0.541	A	G	67.8	Entrepelado
rs80956580	1	29114982	0.02	0.775947	-0.495	1	0.999	0.97	0.999	0.999	G	A	94.7	Entrepelado
rs80916478	1	29314741	-0.041	0.552983	0.153	0.207183	0.999	0.92	0.978	0.999	G	A	92.2	Entrepelado
rs81474234	1	29878583	-0.135	0.0664744	-0.044	0.655529	0.677	0.858	0.578	0.821	A	G	68.8	Entrepelado
rs80940229	1	29959197	0.135	0.114572	-0.015	0.879457	0.951	0.999	0.677	0.887	A	G	82.1	Entrepelado
rs80820130	1	29999664	0.094	0.185751	-0.101	0.655529	0.999	0.869	0.999	0.999	G	A	94.6	Entrepelado
rs80877218	1	30092782	0.014	0.867109	-0.089	0.41656	0.797	0.983	0.639	0.711	G	A	74.5	Common
rs80827307	1	30171305	-0.055	0.525031	-0.093	0.355987	0.765	0.931	0.626	0.765	G	A	72.4	Retinto
rs80826222	1	30346083	0.046	0.555247	-0.495	1	0.999	0.917	0.999	0.999	G	A	95.1	Entrepelado
rs80797379	1	30379857	-0.009	0.924419	-0.119	0.361406	0.845	0.919	0.999	0.949	G	A	86.1	Entrepelado
rs80938016	1	30427814	0.065	0.612189	-0.001	1	0.824	0.565	0.691	0.539	G	A	69	Entrepelado
rs80879136	1	30456991	0.046	0.555247	0.135	0.285864	0.999	0.917	0.983	0.97	G	A	93	Entrepelado
rs81353324	1	30500551	-0.098	0.189436	-0.068	0.482592	0.918	0.955	0.59	0.792	G	A	72.3	Common
rs81296982	1	30517069	-0.094	0.215364	-0.068	0.482592	0.919	0.938	0.59	0.792	A	C	72.5	Common
rs80964562	1	30991144	-0.041	0.573416	-0.495	1	0.999	0.936	0.999	0.999	G	A	93.8	Entrepelado
rs80840257	1	31045389	0.046	0.491153	0.169	0.558677	0.999	0.917	0.999	0.999	A	C	93.3	Entrepelado
rs80983037	1	31135482	0.066	0.446705	-0.495	1	0.999	0.965	0.999	0.999	C	A	96	Entrepelado
rs80977905	1	31214528	-0.122	0.169315	0.106	0.633757	0.999	0.925	0.999	0.976	A	C	94.3	Entrepelado
rs343822830	1	31378854	0.007	0.912771	0.001	1	0.999	0.171	0.999	0.999	G	A	89.4	Entrepelado
rs81307226	1	31665939	0.06	0.425527	0.249	0.305507	0.999	0.944	0.999	0.999	A	G	96.3	Entrepelado
rs81320988	1	31829420	0.166	0.0642551	0.071	0.567431	0.999	0.445	0.978	0.952	A	C	87.7	Entrepelado
rs81353354	1	31955676	-0.035	0.629308	-0.268	0.0176859	0.88	0.125	0.999	0.832	G	A	83.5	Entrepelado
rs81353353	1	31969926	-0.025	0.704336	-0.268	0.0176859	0.874	0.122	0.999	0.832	A	G	83.2	Entrepelado
rs80911717	1	32127809	-0.034	0.640568	-0.495	1	0.999	0.97	0.999	0.999	G	A	94.8	Entrepelado
rs81001435	1	32140195	-0.034	0.640568	-0.495	1	0.999	0.97	0.999	0.999	G	A	94.8	Entrepelado
rs81248417	1	32179678	-0.015	0.858028	-0.06	0.503763	0.877	0.925	0.899	0.999	G	A	85.1	Common
rs81353378	1	32241625	-0.034	0.640568	-0.495	1	0.999	0.97	0.999	0.999	A	G	94.8	Entrepelado
rs81353386	1	32268927	-0.015	0.817923	-0.017	0.847465	0.864	0.931	0.893	0.944	G	A	85.5	Common
rs81353423	1	32760033	-0.215	0.0273117	-0.093	0.298698	0.746	0.712	0.806	0.877	A	C	73.7	Entrepelado
rs80933024	1	32844496	0.252	0.00514145	-0.087	0.497624	0.445	0.224	0.803	0.527	A	G	67.5	Entrepelado
rs80881049	1	32869607	0.252	0.00514145	-0.087	0.497624	0.445	0.224	0.803	0.527	A	G	67.5	Entrepelado
rs80966482	1	33036431	0.044	0.596047	0.065	0.575236	0.999	0.813	0.981	0.97	G	A	91	Entrepelado
rs81316828	1	33137960	0.058	0.457502	-0.495	1	0.999	0.97	0.999	0.999	A	G	96.2	Entrepelado
rs81244591	1	33142634	0.058	0.457502	-0.495	1	0.999	0.97	0.999	0.999	A	G	96.2	Entrepelado
rs81353425	1	33146872	0.058	0.457502	-0.495	1	0.999	0.97	0.999	0.999	G	A	96.2	Entrepelado
rs80847507	1	33461122	0.1	0.202952	-0.079	0.416913	0.999	0.832	0.899	0.904	G	A	87.6	Common
rs80866344	1	33483411	0.02	0.792798	-0.081	0.338001	0.765	0.97	0.528	0.906	A	G	75.1	Common
rs80827743	1	33616454	0.232	0.00900921	0.089	0.314903	0.999	0.999	0.712	0.906	G	A	87.1	Retinto
rs335696641	1	33620793	-0.076	0.27756	0.054	0.538139	0.901	0.931	0.712	0.819	A	G	76.8	Entrepelado
rs80846793	1	33698012	-0.005	0.974773	0.153	0.204492	0.999	0.803	0.981	0.999	G	A	89.7	Entrepelado
rs80910581	1	33722398	-0.007	0.95632	0.153	0.204492	0.999	0.824	0.981	0.999	G	A	89.7	Entrepelado
rs81265856	1	33802636	0.291	0.00212535	0.006	0.938258	0.672	0.296	0.733	0.597	G	A	68.8	Entrepelado
rs81275818	1	34635151	-0.039	0.784191	-0.036	0.633757	0.999	0.999	0.499	0.925	A	G	79.6	Retinto
rs345948458	1	34710008	-0.01	0.909224	-0.495	1	0.999	0.968	0.999	0.999	A	C	94.2	Entrepelado
rs81353502	1	34718645	-0.039	0.614971	-0.495	1	0.999	0.968	0.999	0.999	G	A	93.8	Entrepelado
rs332564512	1	35143030	-0.028	0.711282	-0.495	1	0.999	0.968	0.999	0.999	A	G	94	Entrepelado
rs80944484	1	35181807	-0.028	0.729034	-0.009	0.884779	0.999	0.999	0.565	0.919	A	G	79.6	Entrepelado
rs80843442	1	35202142	-0.141	0.125847	-0.068	0.545742	0.613	0.763	0.51	0.746	A	G	63.6	Retinto
rs80902134	1	35232372	-0.028	0.729034	-0.009	0.884779	0.999	0.999	0.565	0.919	G	A	79.6	Entrepelado
rs80824452	1	35248143	-0.028	0.729034	-0.009	0.884779	0.999	0.999	0.565	0.919	C	A	79.6	Entrepelado
rs80964047	1	35262997	0.001	1	-0.009	0.933322	0.999	0.999	0.552	0.919	G	A	80.3	Entrepelado
rs80860748	1	35294459	-0.028	0.729034	-0.009	0.884779	0.999	0.999	0.565	0.919	A	G	79.6	Entrepelado
rs80842363	1	35325545	-0.047	0.605351	-0.009	0.884779	0.999	0.999	0.565	0.919	G	A	79.3	Entrepelado
rs81280465	1	35346704	-0.015	0.86249	0.001	1	0.999	0.887	0.999	0.976	G	A	91.2	Entrepelado
rs81353523	1	35355185	-0.015	0.86249	0.1	0.653111	0.999	0.887	0.999	0.976	G	A	91.3	Entrepelado
rs81296642	1	35825276	0.044	0.534939	-0.087	0.699493	0.999	0.079	0.999	0.919	G	A	90.4	Entrepelado
rs331544219	1	35899320	0.027	0.680112	-0.495	1	0.999	0.899	0.999	0.999	A	G	93.7	Entrepelado
rs81353548	1	36010367	-0.074	0.320232	0.01	0.91647	0.936	0.931	0.559	0.919	G	A	77.2	Entrepelado
rs323684718	1	36153765	-0.039	0.614971	-0.495	1	0.999	0.968	0.999	0.999	G	A	93.8	Entrepelado
rs81287860	1	36403970	-0.175	0.0246402	-0.017	0.882087	0.813	0.957	0.426	0.752	A	G	69.4	Entrepelado
rs325839506	1	36587060	0.193	0.0796514	-0.049	0.628574	0.744	0.352	0.797	0.733	G	A	72.2	Entrepelado
rs322484820	1	36657204	-0.116	0.24721	-0.02	0.843449	0.653	0.699	0.59	0.722	G	A	68	Entrepelado
rs80856133	1	37490387	0.127	0.312756	0.146	0.0665552	0.999	0.999	0.744	0.999	A	G	90.7	Retinto
rs81353602	1	37619555	-0.074	0.346564	-0.042	0.694742	0.845	0.686	0.797	0.776	A	G	73.9	Entrepelado
rs81353608	1	37634135	0.159	0.0916586	-0.132	0.0984793	0.794	0.999	0.31	0.999	A	G	73.6	Entrepelado
rs81233555	1	37661280	-0.111	0.122192	-0.066	0.495296	0.904	0.821	0.803	0.838	A	G	76.1	Entrepelado
rs81353599	1	37713216	-0.041	0.609434	-0.057	0.492069	0.901	0.899	0.797	0.887	A	G	79.6	Entrepelado
rs81333318	1	37729946	0.169	0.0645282	-0.047	0.593443	0.999	0.999	0.999	0.999	G	A	94.1	Retinto
rs80908061	1	37946487	-0.063	0.360831	-0.044	0.620618	0.999	0.887	0.797	0.851	G	A	78.9	Entrepelado
rs80975474	1	38185044	-0.041	0.645204	0.107	0.193338	0.952	0.946	0.758	0.963	G	A	86.9	Entrepelado
rs80945455	1	38485194	0.127	0.142384	-0.097	0.29339	0.805	0.965	0.607	0.906	G	A	77.5	Common
rs325033187	1	38542093	0.058	0.537069	-0.087	0.317553	0.906	0.97	0.603	0.968	A	G	79.9	Entrepelado
rs81353664	1	39514088	0.196	0.153815	-0.073	0.415503	0.999	0.989	0.999	0.963	G	A	94.7	Retinto
rs81353667	1	39540400	0.124	0.374706	-0.255	0.00705859	0.797	0.546	0.999	0.797	G	A	81.2	Entrepelado
rs81296880	1	39567471	0.133	0.369306	-0.255	0.00705859	0.791	0.559	0.999	0.797	A	G	81.2	Entrepelado
rs81353677	1	39591649	0.196	0.153815	-0.073	0.415503	0.999	0.989	0.999	0.963	G	A	94.7	Retinto
rs80938019	1	39984957	-0.06	0.441261	-0.081	0.347654	0.944	0.832	0.803	0.883	A	G	77.2	Entrepelado
rs81288116	1	40017608	-0.047	0.563313	-0.057	0.492069	0.951	0.899	0.797	0.887	G	A	80.1	Entrepelado
rs80971770	1	40739616	-0.028	0.743586	0.107	0.193338	0.955	0.963	0.758	0.963	T	A	86.9	Entrepelado
rs81336705	1	40781639	-0.066	0.426257	-0.066	0.495296	0.944	0.803	0.803	0.838	A	G	76.4	Entrepelado
rs80812136	1	40809660	0.189	0.0148937	0.119	0.131136	0.949	0.983	0.757	0.999	G	A	88.3	Entrepelado
rs80940270	1	40885395	-0.062	0.431791	0.078	0.563313	0.771	0.752	0.474	0.491	A	G	66.7	Entrepelado
rs321623103	1	41940391	0.057	0.48797	-0.495	1	0.999	0.893	0.999	0.999	C	A	95.9	Entrepelado
rs324546123	1	42160295	0.082	0.374706	-0.234	0.0108972	0.936	0.712	0.999	0.843	A	C	83.5	Common
rs81325156	1	42241032	-0.02	0.823063	0.132	0.10788	0.999	0.963	0.752	0.965	G	A	87.4	Entrepelado
rs81291004	1	42292870	0.039	0.611498	0.119	0.131136	0.944	0.97	0.757	0.999	G	A	86.5	Entrepelado
rs81353721	1	42316052	0.039	0.611498	0.119	0.131136	0.944	0.97	0.757	0.999	A	C	86.5	Entrepelado
rs80882794	1	42507388	0.044	0.581386	-0.495	1	0.999	0.906	0.999	0.999	C	A	96.5	Entrepelado
rs320235569	1	42521905	0.054	0.45426	-0.495	1	0.999	0.904	0.999	0.999	A	G	95.8	Entrepelado
rs338789128	1	43092094	-0.06	0.619906	-0.092	0.290134	0.999	0.999	0.999	0.999	G	A	93.5	Retinto
rs80974726	1	43713569	-0.231	0.0463453	-0.106	0.316586	0.535	0.589	0.563	0.59	G	A	63.5	Entrepelado
rs80928289	1	44006026	0.058	0.47644	-0.495	1	0.999	0.938	0.999	0.999	G	A	96.4	Entrepelado
rs332812178	1	44329108	-0.021	0.780026	0.004	0.95632	0.946	0.899	0.776	0.813	G	A	78.8	Entrepelado
rs80966437	1	44421110	-0.021	0.780026	0.004	0.95632	0.946	0.899	0.776	0.813	A	C	78.8	Entrepelado
rs80909355	1	44450710	-0.021	0.780026	0.004	0.95632	0.946	0.899	0.776	0.813	G	A	78.8	Entrepelado
rs80857748	1	44473360	-0.021	0.780026	0.004	0.95632	0.946	0.899	0.776	0.813	G	A	78.8	Entrepelado
rs80883735	1	44498050	-0.021	0.780026	0.004	0.95632	0.946	0.899	0.776	0.813	G	A	78.8	Entrepelado
rs80996471	1	44512430	-0.021	0.780026	0.004	0.95632	0.946	0.899	0.776	0.813	A	G	78.8	Entrepelado
rs344962266	1	45480921	-0.122	0.147588	-0.06	0.750633	0.999	0.624	0.999	0.97	C	A	90.4	Entrepelado
rs81296446	1	45744731	-0.116	0.269557	-0.129	0.137742	0.851	0.486	0.999	0.851	A	G	82.3	Retinto
rs80828578	1	47338824	0.148	0.265471	-0.073	0.415503	0.999	0.976	0.999	0.963	A	G	94.8	Retinto
rs80798680	1	47527329	-0.015	0.874367	0.071	0.447097	0.882	0.963	0.451	0.784	A	G	77.2	Entrepelado
rs80952894	1	48394181	-0.103	0.199778	-0.119	0.509546	0.999	0.624	0.999	0.97	G	A	90.4	Entrepelado
rs80879167	1	48974545	-0.086	0.406845	0.084	0.452653	0.637	0.999	0.158	0.701	A	C	68.1	Entrepelado
rs80847203	1	48988752	0.142	0.124084	-0.06	0.482592	0.955	0.999	0.999	0.999	G	A	93.4	Retinto
rs81353991	1	49392902	-0.028	0.741286	0.214	0.248095	0.999	0.963	0.999	0.999	A	G	94.8	Entrepelado
rs81297005	1	49428041	-0.015	0.867109	0.214	0.248095	0.999	0.968	0.999	0.999	A	G	94.9	Entrepelado
rs81246560	1	49762612	0.033	0.657969	-0.103	0.332793	0.944	0.811	0.656	0.811	G	A	76.9	Entrepelado
rs80808645	1	50037586	-0.049	0.516937	-0.142	0.110854	0.899	0.786	0.999	0.834	A	G	84.1	Retinto
rs80948506	1	50374052	-0.173	0.0238707	0.143	0.277356	0.638	0.877	0.154	0.487	A	G	59.8	Entrepelado
rs81252834	1	50925139	0.172	0.0243856	-0.495	1	0.999	0.97	0.999	0.999	A	G	97.2	Entrepelado
rs80999109	1	51084128	0.007	0.943628	0.007	0.920344	0.871	0.976	0.999	0.957	G	A	91.6	Common
rs80955646	1	51590270	-0.03	0.664586	0.001	1	0.999	0.752	0.999	0.999	G	A	90.4	Entrepelado
rs80814619	1	51628206	-0.031	0.657969	0.001	1	0.999	0.76	0.999	0.999	A	C	90.7	Entrepelado
rs80938060	1	51640909	-0.03	0.664586	0.001	1	0.999	0.752	0.999	0.999	A	G	90.4	Entrepelado
rs80802783	1	52196681	-0.135	0.0580583	-0.041	0.616372	0.811	0.951	0.999	0.999	A	G	84.1	Common
rs80874797	1	52284040	-0.042	0.61778	-0.065	0.437436	0.789	0.877	0.951	0.919	A	G	84.1	Retinto
rs80844279	1	52652849	-0.028	0.732311	-0.002	0.964329	0.744	0.906	0.739	0.931	G	A	83.2	Entrepelado
rs81354200	1	53753531	0.029	0.804922	0.007	0.943628	0.999	0.999	0.999	0.976	G	A	93.5	Retinto
rs332231926	1	54026234	-0.097	0.344396	0.012	0.899343	0.443	0.999	0.224	0.744	G	A	67.9	Entrepelado
rs81354205	1	54186193	0.172	0.0240781	-0.495	1	0.999	0.97	0.999	0.999	G	A	97.2	Entrepelado
rs80934255	1	54422838	-0.148	0.0400917	-0.495	1	0.999	0.683	0.999	0.999	A	T	92	Entrepelado
rs80793088	1	54571688	0.094	0.240101	-0.495	1	0.999	0.357	0.999	0.999	A	G	88.9	Entrepelado
rs81001085	1	54614559	-0.174	0.0322718	-0.148	0.184126	0.651	0.658	0.571	0.584	A	G	66.1	Entrepelado
rs345248969	1	54698952	-0.19	0.0153312	-0.109	0.31347	0.658	0.68	0.565	0.726	A	C	68.4	Entrepelado
rs80989148	1	54785792	0.039	0.645985	-0.161	0.157195	0.371	0.365	0.586	0.685	A	C	64.2	Entrepelado
rs81354279	1	56048787	0.001	1	0.014	0.86024	0.999	0.999	0.999	0.999	A	G	93.9	Retinto
rs81354286	1	56072391	0.001	1	0.014	0.86024	0.999	0.999	0.999	0.999	G	A	93.9	Retinto
rs80837524	1	56151299	-0.052	0.568618	0.014	0.86024	0.899	0.999	0.999	0.999	A	G	91.4	Common
rs80957796	1	56374284	-0.052	0.568618	0.014	0.86024	0.899	0.999	0.999	0.999	A	G	91.4	Common
rs80971137	1	56440251	-0.052	0.568618	-0.006	0.933322	0.899	0.999	0.999	0.976	A	G	90.6	Common
rs80843147	1	56925724	-0.004	0.938258	-0.005	0.974773	0.851	0.925	0.999	0.952	G	A	88.9	Common
rs340197171	1	57004290	-0.495	1	0.153	0.0918298	0.999	0.999	0.803	0.999	G	A	93.9	Retinto
rs80910478	1	57304546	0.087	0.26184	-0.495	1	0.999	0.944	0.999	0.999	G	A	96.7	Entrepelado
rs80925060	1	57316578	0.14	0.0875421	-0.495	1	0.999	0.97	0.999	0.999	G	A	97.2	Entrepelado
rs81323290	1	57377646	-0.062	0.434788	-0.049	0.559829	0.906	0.919	0.999	0.906	A	G	89.2	Common
rs81354368	1	57698755	-0.02	0.845443	-0.068	0.618487	0.122	0.87	0.171	0.645	G	A	60.4	Entrepelado
rs80951688	1	57873684	-0.034	0.726875	-0.006	0.933322	0.856	0.901	0.999	0.976	A	G	89.2	Common
rs80916220	1	57920577	0.053	0.488876	0.132	0.152707	0.951	0.912	0.813	0.906	G	A	86.5	Entrepelado
rs80816507	1	58140706	-0.126	0.248983	-0.135	0.16162	0.501	0.999	0.207	0.949	G	A	68.9	Entrepelado
rs80935538	1	58355693	0.031	0.724736	0.078	0.405146	0.957	0.97	0.806	0.938	G	A	86.7	Entrepelado
rs80852605	1	58932786	-0.234	0.0157283	-0.042	0.735635	0.456	0.931	0.165	0.525	A	C	59.1	Entrepelado
rs80862510	1	58954270	-0.126	0.248983	-0.135	0.16162	0.501	0.999	0.207	0.949	G	A	68.7	Entrepelado
rs80782197	1	58986022	-0.078	0.477748	-0.135	0.16162	0.438	0.999	0.207	0.949	G	A	69	Entrepelado
rs80852280	1	59406942	-0.028	0.75546	0.052	0.582631	0.957	0.912	0.819	0.899	A	C	86.2	Entrepelado
rs81354399	1	59446560	-0.028	0.75546	0.052	0.582631	0.957	0.912	0.819	0.899	A	G	86.2	Entrepelado
rs81354410	1	59556019	-0.028	0.75546	0.052	0.582631	0.957	0.912	0.819	0.899	A	G	86.2	Entrepelado
rs80979534	1	59963273	0.046	0.556957	0.052	0.582631	0.951	0.851	0.819	0.899	A	G	85.2	Entrepelado
rs81267890	1	60027416	0.046	0.556957	0.052	0.582631	0.951	0.851	0.819	0.899	A	G	85.2	Entrepelado
rs81474167	1	60033575	0.046	0.549619	0.052	0.582631	0.951	0.851	0.819	0.899	G	A	85.1	Entrepelado
rs80931798	1	60726592	-0.031	0.671373	-0.049	0.675706	0.005	0.914	0.077	0.765	G	A	59.2	Entrepelado
rs322921570	1	61200457	-0.031	0.671373	-0.06	0.655529	0.005	0.914	0.072	0.714	G	A	58.3	Entrepelado
rs80906735	1	61270731	0.027	0.683691	0.001	1	0.999	0.085	0.999	0.999	G	A	90	Entrepelado
rs80906441	1	61918654	0.02	0.801816	0.039	0.735635	0.999	0.131	0.936	0.306	G	A	77.8	Entrepelado
rs80842289	1	61986232	0.02	0.801816	0.039	0.735635	0.999	0.131	0.936	0.306	A	C	77.8	Entrepelado
rs81296935	1	62371709	0.031	0.759152	0.374	0.0242873	0.999	0.914	0.999	0.999	C	A	96	Entrepelado
rs81249333	1	63244752	0.001	1	0.302	0.0492445	0.999	0.877	0.999	0.999	G	A	95	Entrepelado
rs81354562	1	63316569	0.039	0.66966	0.302	0.0492445	0.999	0.803	0.999	0.999	A	G	95.3	Entrepelado
rs81354573	1	64395202	0.142	0.0818388	0.001	1	0.999	0.899	0.999	0.999	G	A	96.9	Entrepelado
rs80798219	1	64452788	0.142	0.0818388	0.001	1	0.999	0.899	0.999	0.999	A	G	96.9	Entrepelado
rs80868763	1	64553243	0.142	0.0818388	0.091	0.284178	0.999	0.899	0.925	0.912	G	A	89.4	Entrepelado
rs80958033	1	64579689	0.142	0.0818388	0.091	0.284178	0.999	0.899	0.925	0.912	G	A	89.4	Entrepelado
rs80952489	1	64591470	0.142	0.0818388	0.091	0.284178	0.999	0.899	0.925	0.912	G	A	89.4	Entrepelado
rs80929393	1	64745294	-0.06	0.619906	0.146	0.0946768	0.999	0.999	0.917	0.949	A	C	91.8	Retinto
rs80794355	1	64877553	-0.026	0.757914	-0.03	0.769325	0.005	0.999	0.066	0.68	G	A	62.2	Entrepelado
rs80905307	1	64945916	-0.026	0.753033	-0.028	0.791337	0.005	0.999	0.072	0.658	G	A	63.3	Entrepelado
rs325200009	1	65152428	-0.167	0.067205	-0.18	0.0764407	0.706	0.813	0.61	0.803	G	A	70.1	Entrepelado
rs81255502	1	65320466	0.221	0.080489	0.031	0.764177	0.811	0.173	0.938	0.586	C	A	78.6	Entrepelado
rs81354584	1	65337586	0.221	0.080489	0.031	0.764177	0.811	0.173	0.938	0.586	G	A	78.6	Entrepelado
rs80886843	1	65460886	-0.495	1	-0.106	0.161406	0.999	0.999	0.925	0.999	G	A	92.6	Retinto
rs80872224	1	65759072	-0.247	0.000530865	-0.135	0.155341	0.871	0.931	0.664	0.938	G	A	74.3	Entrepelado
rs334645174	1	65796820	-0.247	0.000530865	-0.135	0.155341	0.871	0.931	0.664	0.938	A	G	74.3	Entrepelado
rs80946739	1	65814755	-0.247	0.000530865	-0.135	0.155341	0.871	0.931	0.664	0.938	G	A	74.3	Entrepelado
rs80792488	1	66008742	0.092	0.292517	0.001	1	0.999	0.957	0.999	0.999	C	A	96.8	Entrepelado
rs80880038	1	66276278	-0.495	1	-0.065	0.386793	0.999	0.999	0.949	0.999	A	G	93.3	Retinto
rs81270846	1	66775389	-0.495	1	-0.065	0.386793	0.999	0.999	0.949	0.999	G	A	93.3	Retinto
rs81354618	1	66814441	0.014	0.864779	0.082	0.308987	0.999	0.931	0.931	0.944	A	G	90.2	Common
rs81354626	1	66970456	0.039	0.653111	-0.495	1	0.999	0.925	0.999	0.999	A	G	96.6	Entrepelado
rs80937879	1	67133402	-0.495	1	-0.065	0.386793	0.999	0.999	0.949	0.999	A	G	93.3	Retinto
rs80982877	1	67187528	-0.073	0.707289	0.106	0.201013	0.999	0.999	0.925	0.97	G	A	93	Retinto
rs333508742	1	67248505	0.085	0.364596	0.031	0.770633	0.803	0.079	0.938	0.403	G	A	75.7	Entrepelado
rs80797739	1	67278674	0.02	0.832004	-0.495	1	0.999	0.208	0.999	0.999	C	A	90.9	Entrepelado
rs81296494	1	67753474	-0.034	0.731214	0.126	0.293828	0.834	0.936	0.395	0.771	A	G	77.7	Entrepelado
rs81354661	1	67807361	-0.122	0.122898	0.121	0.154221	0.725	0.925	0.051	0.552	G	A	60.3	Entrepelado
rs81354675	1	68010353	0.059	0.536535	-0.071	0.347928	0.843	0.957	0.946	0.931	G	A	87.1	Common
rs81247058	1	68078916	0.059	0.536535	-0.071	0.347928	0.843	0.957	0.946	0.931	A	G	87.1	Common
rs81296433	1	68131236	0.065	0.492527	-0.066	0.415503	0.797	0.899	0.949	0.87	G	A	85.1	Common
rs81296879	1	68150044	0.132	0.198144	-0.06	0.437816	0.803	0.983	0.949	0.976	G	A	88.1	Common
rs80980674	1	68318070	0.153	0.0445129	-0.495	1	0.999	0.936	0.999	0.999	A	C	97	Entrepelado
rs318941677	1	68352762	0.153	0.0445129	-0.495	1	0.999	0.936	0.999	0.999	A	G	97	Entrepelado
rs80900194	1	68407069	0.046	0.549062	-0.495	1	0.999	0.027	0.999	0.999	G	A	92.4	Entrepelado
rs81297089	1	69353893	0.113	0.113702	0.001	1	0.999	0.059	0.999	0.999	A	G	89.4	Entrepelado
rs81354720	1	69396467	0.113	0.113702	0.001	1	0.999	0.059	0.999	0.999	G	A	89.4	Entrepelado
rs81296708	1	69479748	0.113	0.113702	0.001	1	0.999	0.059	0.999	0.999	A	C	89.4	Entrepelado
rs80965801	1	69582940	0.221	0.080489	-0.495	1	0.811	0.173	0.999	0.999	G	A	90.9	Entrepelado
rs81354778	1	72960619	-0.113	0.405485	-0.041	0.618487	0.999	0.999	0.944	0.976	A	G	91.2	Retinto
rs80904820	1	73832170	0.188	0.0356034	-0.002	0.964329	0.883	0.999	0.871	0.944	G	A	88.1	Entrepelado
rs80888830	1	73892229	0.209	0.0102151	0.169	0.242328	0.957	0.999	0.999	0.999	A	G	96.4	Entrepelado
rs81246612	1	74401709	0.107	0.177552	-0.041	0.605351	0.999	0.877	0.944	0.914	A	G	87.6	Common
rs80926100	1	74776040	-0.129	0.225978	-0.028	0.748259	0.999	0.976	0.944	0.949	A	G	89	Retinto
rs80944774	1	75538663	-0.06	0.617075	0.103	0.367825	0.577	0.999	0.085	0.688	A	G	66.4	Entrepelado
rs80840327	1	76381147	0.153	0.0811359	0.145	0.121258	0.871	0.999	0.826	0.826	G	A	86.4	Entrepelado
rs80864101	1	76397222	-0.034	0.689157	-0.015	0.91647	0.871	0.925	0.256	0.613	G	A	71.2	Entrepelado
rs81354872	1	76418828	0.153	0.0811359	0.145	0.121258	0.871	0.999	0.826	0.826	A	G	86.4	Entrepelado
rs81336590	1	76903205	0.092	0.310864	0.249	0.0219216	0.957	0.983	0.999	0.999	A	G	95.8	Entrepelado
rs81274310	1	77571469	-0.1	0.181904	0.091	0.389981	0.906	0.717	0.999	0.999	A	G	86.8	Entrepelado
rs80870079	1	77951478	-0.068	0.389341	0.001	1	0.899	0.632	0.999	0.999	A	G	85.7	Entrepelado
rs80981409	1	78134084	-0.113	0.405485	-0.094	0.254945	0.999	0.999	0.97	0.976	A	G	91.9	Retinto
rs80878088	1	78322656	-0.141	0.0942055	-0.023	0.83762	0.638	0.765	0.146	0.456	G	A	57.3	Entrepelado
rs81354911	1	78550623	0.164	0.0578839	-0.001	1	0.999	0.346	0.999	0.965	A	G	86.5	Entrepelado
rs81354908	1	78606953	0.039	0.605351	0.249	0.147203	0.999	0.983	0.999	0.999	G	A	94.6	Entrepelado
rs80841728	1	78649724	0.087	0.337475	0.249	0.147203	0.999	0.983	0.999	0.999	A	C	96.8	Entrepelado
rs80836281	1	78746469	-0.189	0.0229538	-0.167	0.0642162	0.917	0.725	0.976	0.778	G	A	79.8	Entrepelado
rs328377568	1	79165908	-0.18	0.00473754	-0.183	0.042934	0.957	0.883	0.912	0.906	G	A	77.9	Entrepelado
rs80982274	1	79329088	-0.202	0.00351458	0.001	1	0.999	0.795	0.999	0.999	C	A	89.1	Entrepelado
rs81354936	1	79563285	-0.137	0.15939	0.001	1	0.999	0.591	0.999	0.999	A	G	86.6	Entrepelado
rs81354937	1	79570629	-0.137	0.15939	0.001	1	0.999	0.591	0.999	0.999	A	G	86.6	Entrepelado
rs81354932	1	79657794	-0.18	0.0153923	0.001	1	0.963	0.725	0.999	0.999	A	G	85.8	Entrepelado
rs81354958	1	80539023	0.258	0.0148599	0.001	1	0.999	0.464	0.999	0.999	A	G	89.2	Entrepelado
rs81354946	1	80575698	0.258	0.0148599	0.001	1	0.999	0.464	0.999	0.999	G	A	89.2	Entrepelado
rs81354948	1	80588387	-0.189	0.0252304	-0.137	0.137119	0.901	0.725	0.912	0.746	G	A	77.3	Entrepelado
rs80907174	1	80654093	-0.129	0.189051	-0.14	0.142384	0.84	0.591	0.912	0.739	G	A	76.6	Entrepelado
rs80952012	1	80675380	-0.129	0.189051	-0.14	0.142384	0.84	0.591	0.912	0.739	A	G	76.6	Entrepelado
rs80797508	1	80708717	-0.129	0.189051	-0.14	0.144535	0.84	0.591	0.912	0.739	A	G	76.5	Entrepelado
rs80899296	1	81033340	0.001	1	-0.047	0.58451	0.999	0.999	0.906	0.999	A	G	92.9	Retinto
rs80930310	1	81162933	0.001	1	-0.047	0.58451	0.999	0.999	0.906	0.999	A	G	92.9	Retinto
rs80870562	1	81910924	0.001	1	-0.135	0.0928069	0.999	0.999	0.97	0.999	C	A	93.4	Retinto
rs80802640	1	81959972	-0.007	0.943628	-0.009	0.909224	0.405	0.843	0.098	0.485	A	G	59.9	Entrepelado
rs80862334	1	81980592	-0.1	0.208329	0.084	0.368416	0.957	0.906	0.893	0.826	A	G	83.8	Entrepelado
rs81354990	1	82927940	0.218	0.174834	0.074	0.590221	0.821	0.591	0.999	0.999	G	A	88.9	Entrepelado
rs80981427	1	83027524	-0.034	0.645204	-0.495	1	0.999	0.919	0.999	0.999	G	A	93.7	Entrepelado
rs336731101	1	83233838	-0.034	0.645204	-0.495	1	0.999	0.919	0.999	0.999	G	A	93.7	Entrepelado
rs80889152	1	83573547	0.284	0.00379164	0.001	1	0.733	0.333	0.999	0.999	C	A	85.9	Entrepelado
rs80856627	1	83829017	-0.058	0.573416	0.001	1	0.999	0.443	0.999	0.999	A	G	87.9	Entrepelado
rs81355030	1	84376735	0.038	0.691005	-0.161	0.0439886	0.999	0.999	0.976	0.999	A	G	90.8	Retinto
rs81341942	1	86042306	0.065	0.40312	-0.143	0.0918298	0.999	0.899	0.976	0.877	A	G	87	Common
rs80870114	1	86103492	0.14	0.0863573	-0.156	0.0522421	0.999	0.97	0.976	0.976	G	A	90.1	Common
rs80912803	1	86116155	0.151	0.0457168	-0.148	0.0777175	0.999	0.938	0.976	0.906	A	C	88.7	Common
rs80887727	1	86130998	0.151	0.0457168	-0.148	0.0782442	0.999	0.938	0.976	0.906	A	G	88.6	Common
rs81259080	1	86166069	0.14	0.0863573	-0.156	0.0525554	0.999	0.97	0.976	0.976	A	G	90	Common
rs80934570	1	86371462	0.14	0.0863573	-0.156	0.0522421	0.999	0.97	0.976	0.976	G	A	90.1	Common
rs81228814	1	86614237	-0.028	0.664586	-0.063	0.497624	0.949	0.851	0.906	0.84	A	G	81.7	Entrepelado
rs81355074	1	86653561	-0.01	0.909224	-0.073	0.400775	0.999	0.999	0.999	0.999	G	A	85.4	Entrepelado
rs81296429	1	86704631	-0.015	0.811302	-0.074	0.405824	0.951	0.923	0.912	0.893	G	A	83.3	Entrepelado
rs81355072	1	86834039	-0.078	0.497157	0.052	0.651511	0.576	0.999	0.093	0.778	A	G	67.8	Entrepelado
rs80820584	1	87064287	0.201	0.00662472	-0.023	0.804922	0.581	0.171	0.906	0.626	A	G	73	Entrepelado
rs80907064	1	87131003	0.025	0.743586	-0.129	0.135881	0.999	0.89	0.97	0.914	A	G	85.1	Entrepelado
rs328205994	1	87152416	0.025	0.743586	-0.129	0.135881	0.999	0.89	0.97	0.914	G	A	85.1	Entrepelado
rs80972367	1	87205715	0.025	0.743586	-0.129	0.135881	0.999	0.89	0.97	0.914	A	G	85.1	Entrepelado
rs80976594	1	88060059	0.14	0.0863573	-0.156	0.0525554	0.999	0.97	0.976	0.976	G	A	90	Common
rs80936563	1	88107334	-0.122	0.0932125	0.103	0.367235	0.999	0.805	0.999	0.999	A	G	90.1	Entrepelado
rs340166334	1	88471980	-0.063	0.517937	0.012	0.884779	0.891	0.706	0.904	0.664	G	A	78	Entrepelado
rs80847513	1	88493151	-0.063	0.517937	0.017	0.874367	0.891	0.706	0.899	0.664	A	C	77.8	Entrepelado
rs80797043	1	88522022	-0.063	0.517937	0.012	0.884779	0.891	0.706	0.904	0.664	G	A	78	Entrepelado
rs80806122	1	88573047	-0.063	0.517937	0.012	0.884779	0.891	0.706	0.904	0.664	G	A	78	Entrepelado
rs80809617	1	89380713	-0.148	0.0318789	0.113	0.32593	0.999	0.864	0.999	0.97	A	G	88.2	Entrepelado
rs80892021	1	90450588	-0.135	0.179712	-0.089	0.583882	0.999	0.658	0.999	0.968	A	C	88.1	Entrepelado
rs81355253	1	91403624	-0.135	0.179712	-0.089	0.583882	0.999	0.658	0.999	0.968	A	G	88.1	Entrepelado
rs81355250	1	91410496	-0.135	0.179712	-0.089	0.583882	0.999	0.658	0.999	0.968	A	G	88.1	Entrepelado
rs80984309	1	91471027	-0.135	0.179712	-0.089	0.583882	0.999	0.658	0.999	0.968	G	A	88.1	Entrepelado
rs80949209	1	91490107	-0.135	0.179712	-0.089	0.583882	0.999	0.658	0.999	0.968	A	C	88.1	Entrepelado
rs80969454	1	91544293	-0.122	0.269164	-0.089	0.583882	0.999	0.637	0.999	0.968	A	G	88	Entrepelado
rs80832402	1	92140037	-0.154	0.0296237	-0.147	0.13021	0.951	0.757	0.912	0.832	G	A	75.5	Entrepelado
rs339394023	1	92367624	-0.094	0.273122	-0.495	1	0.999	0.746	0.999	0.999	G	A	91	Entrepelado
rs80904741	1	94280980	-0.039	0.606706	-0.148	0.0987263	0.999	0.936	0.976	0.813	G	A	83.5	Entrepelado
rs80849114	1	94583633	-0.196	0.0113928	-0.001	1	0.999	0.813	0.999	0.97	G	A	88.4	Entrepelado
rs322559368	1	94991953	0.044	0.591505	0.116	0.314903	0.912	0.293	0.999	0.963	G	A	86	Entrepelado
rs81321874	1	94994163	0.044	0.591505	0.116	0.314903	0.912	0.293	0.999	0.963	A	C	86	Entrepelado
rs80996790	1	95098056	0.046	0.548506	0.001	1	0.999	0.293	0.999	0.999	G	A	87.8	Entrepelado
rs80941499	1	95131410	0.046	0.548506	0.001	1	0.999	0.293	0.999	0.999	A	C	87.8	Entrepelado
rs80865254	1	95162035	-0.103	0.0984793	-0.202	0.0150637	0.999	0.906	0.999	0.901	A	C	81.1	Entrepelado
rs80913016	1	95191681	0.046	0.583882	0.001	1	0.999	0.79	0.999	0.999	G	A	94.8	Entrepelado
rs81287678	1	95300134	0.046	0.474706	-0.089	0.594091	0.999	0.152	0.999	0.963	A	C	87.8	Entrepelado
rs81270221	1	95306525	0.046	0.474706	-0.089	0.594091	0.999	0.152	0.999	0.963	G	A	87.8	Entrepelado
rs80827571	1	95395070	0.033	0.633011	0.056	0.736754	0.999	0.288	0.999	0.999	A	C	88	Entrepelado
rs81355326	1	95560785	-0.148	0.0218085	-0.18	0.031712	0.999	0.944	0.999	0.912	G	A	82	Entrepelado
rs81355324	1	95598261	-0.148	0.0218085	-0.18	0.031712	0.999	0.944	0.999	0.912	G	A	82	Entrepelado
rs81315325	1	96165279	0.078	0.321459	0.499	0.239421	0.999	0.912	0.999	0.999	G	A	95.9	Entrepelado
rs81325832	1	96379785	-0.167	0.0488646	-0.049	0.706301	0.693	0.725	0.491	0.413	G	A	60.8	Entrepelado
rs80865891	1	96935550	0.153	0.0529657	0.001	1	0.999	0.925	0.999	0.999	G	A	97.1	Entrepelado
rs80920925	1	96961933	-0.201	0.0130893	-0.087	0.341445	0.784	0.763	0.917	0.858	A	C	77.1	Entrepelado
rs337682848	1	96989793	-0.031	0.642876	-0.033	0.83762	0.71	0.858	0.111	0.498	G	A	62.1	Entrepelado
rs344103718	1	97128958	-0.114	0.116334	-0.022	0.864779	0.795	0.869	0.451	0.432	A	G	65.4	Entrepelado
rs80911183	1	97745041	0.151	0.35854	-0.031	0.821332	0.451	0.451	0.759	0.704	C	A	68.4	Entrepelado
rs80904460	1	97861897	-0.119	0.0601588	-0.202	0.0164699	0.999	0.957	0.976	0.917	G	A	81.8	Entrepelado
rs80787400	1	98039351	-0.089	0.201427	0.078	0.784191	0.832	0.951	0.4	0.512	C	A	68.2	Entrepelado
rs80869292	1	98641559	0.135	0.162049	0.09	0.374706	0.382	0.938	0.127	0.826	G	A	69.8	Entrepelado
rs327125191	1	99287418	0.009	0.924419	0.145	0.176719	0.245	0.893	0.027	0.691	A	G	62.1	Entrepelado
rs80912801	1	99626772	-0.053	0.498092	0.014	0.849515	0.826	0.999	0.912	0.938	A	G	85.8	Entrepelado
rs80914432	1	99671755	-0.058	0.468717	0.169	0.191115	0.963	0.999	0.999	0.999	A	G	93.2	Entrepelado
rs80984879	1	100286992	-0.106	0.226295	-0.022	0.801816	0.858	0.97	0.912	0.97	G	A	87	Entrepelado
rs80998825	1	101385729	-0.074	0.313232	-0.061	0.592795	0.893	0.864	0.539	0.656	G	A	70.8	Entrepelado
rs80945882	1	101810570	-0.207	0.001931	-0.167	0.0667981	0.951	0.875	0.784	0.771	A	G	71.2	Entrepelado
rs81224015	1	101989059	-0.009	0.896263	0.026	0.794271	0.858	0.938	0.944	0.944	A	G	87.8	Entrepelado
rs81328214	1	101993816	-0.009	0.896263	0.026	0.794271	0.858	0.938	0.944	0.944	A	G	87.8	Entrepelado
rs80998524	1	102147789	-0.081	0.410968	-0.495	1	0.999	0.957	0.999	0.999	G	A	97	Entrepelado
rs80973213	1	102201424	0.106	0.162371	0.052	0.576455	0.893	0.983	0.944	0.97	G	A	90.1	Entrepelado
rs80802721	1	102235929	0.106	0.162371	0.052	0.576455	0.893	0.983	0.944	0.97	G	A	90.1	Entrepelado
rs80882218	1	103118451	-0.078	0.332535	0.374	0.0242873	0.999	0.999	0.999	0.999	A	G	94.7	Entrepelado
rs80783601	1	103703577	-0.081	0.25312	0.046	0.6855	0.891	0.851	0.493	0.603	C	A	69	Entrepelado
rs80880090	1	103743617	-0.081	0.25312	0.044	0.734522	0.891	0.851	0.471	0.603	A	G	68.8	Entrepelado
rs80917124	1	103854345	0.204	0.00253938	-0.028	0.795756	0.474	0.091	0.949	0.613	G	A	72.8	Entrepelado
rs81224722	1	103893069	0.204	0.00253938	-0.028	0.795756	0.474	0.091	0.949	0.613	G	A	72.8	Entrepelado
rs81355492	1	103930286	0.204	0.00253938	-0.028	0.795756	0.474	0.091	0.949	0.613	C	A	72.8	Entrepelado
rs80822423	1	105610407	-0.06	0.391912	0.009	0.938258	0.999	0.97	0.944	0.906	G	A	86.3	Entrepelado
rs80988625	1	105662100	-0.06	0.391912	-0.047	0.596701	0.999	0.97	0.949	0.912	A	G	86	Entrepelado
rs81355504	1	105997010	-0.089	0.209482	-0.495	1	0.999	0.949	0.999	0.999	G	A	92.3	Entrepelado
rs331574923	1	106140642	-0.089	0.209482	-0.495	1	0.999	0.949	0.999	0.999	A	C	92.3	Entrepelado
rs81296587	1	106383865	0.108	0.157507	-0.009	0.909224	0.883	0.983	0.899	0.944	A	G	86.8	Entrepelado
rs81474141	1	106412058	0.108	0.157507	-0.009	0.909224	0.883	0.983	0.899	0.944	A	G	86.8	Entrepelado
rs80825522	1	106519337	-0.113	0.101043	-0.495	1	0.999	0.803	0.999	0.999	A	G	90	Entrepelado
rs80856037	1	106571436	-0.081	0.26298	-0.129	0.232746	0.877	0.792	0.639	0.72	C	G	68.7	Entrepelado
rs81355527	1	106823633	0.065	0.355423	-0.135	0.129208	0.839	0.931	0.912	0.938	A	G	83.8	Entrepelado
rs322985995	1	107544863	0.113	0.182272	0.143	0.132412	0.717	0.912	0.059	0.522	A	G	64	Entrepelado
rs344405751	1	107824772	0.145	0.0490395	-0.044	0.661257	0.933	0.912	0.586	0.759	G	A	77.7	Entrepelado
rs80942668	1	107902305	0.145	0.0490395	-0.036	0.720515	0.933	0.912	0.6	0.754	A	G	77.8	Entrepelado
rs81355550	1	108019838	-0.034	0.645204	-0.127	0.128131	0.843	0.883	0.944	0.912	G	A	78.8	Entrepelado
rs80957499	1	108400617	-0.022	0.814581	-0.053	0.55242	0.951	0.999	0.611	0.97	G	A	81.1	Entrepelado
rs80950713	1	109023452	0.06	0.3741	-0.137	0.1117	0.887	0.931	0.944	0.938	A	G	84.4	Entrepelado
rs325624990	1	109261993	-0.026	0.791337	-0.1	0.392883	0.864	0.576	0.999	0.887	C	A	85.7	Entrepelado
rs321669888	1	109357021	0.159	0.126414	0.026	0.739009	0.906	0.999	0.944	0.999	G	A	92.3	Retinto
rs335393321	1	109416025	0.071	0.403794	-0.093	0.364304	0.784	0.493	0.999	0.891	G	A	84.5	Entrepelado
rs81289836	1	109527146	-0.249	0.000394725	-0.129	0.13422	0.858	0.839	0.97	0.778	G	A	76.2	Entrepelado
rs81306376	1	109579245	-0.495	1	0.031	0.730122	0.999	0.999	0.938	0.999	C	A	94.6	Retinto
rs321205760	1	109799712	-0.196	0.0457982	0.065	0.667958	0.686	0.67	0.64	0.613	G	A	66.9	Entrepelado
rs340672790	1	110068475	-0.495	1	0.031	0.730122	0.999	0.999	0.938	0.999	A	G	94.6	Retinto
rs80943238	1	110311245	-0.495	1	0.031	0.730122	0.999	0.999	0.938	0.999	A	G	94.6	Retinto
rs81355595	1	110407932	-0.495	1	0.031	0.730122	0.999	0.999	0.938	0.999	A	G	94.6	Retinto
rs322019344	1	110673386	0.007	0.949571	-0.495	1	0.999	0.36	0.999	0.999	G	A	91.1	Entrepelado
rs80919536	1	110789856	0.087	0.273722	-0.055	0.614273	0.819	0.97	0.389	0.717	G	A	72.2	Entrepelado
rs80925652	1	111162183	0.142	0.179109	0.069	0.350955	0.906	0.999	0.938	0.999	G	A	91.8	Retinto
rs333681174	1	111455138	-0.065	0.434788	-0.495	1	0.999	0.938	0.999	0.999	A	C	96	Entrepelado
rs81355642	1	111555023	-0.065	0.434788	-0.495	1	0.999	0.938	0.999	0.999	A	G	96	Entrepelado
rs80982157	1	111582332	-0.065	0.434788	-0.495	1	0.999	0.938	0.999	0.999	C	A	96	Entrepelado
rs80889760	1	111636328	0.113	0.146914	0.042	0.722616	0.624	0.871	0.293	0.606	A	G	68	Entrepelado
rs81002187	1	111662017	0.113	0.146914	0.03	0.798761	0.624	0.871	0.299	0.611	G	A	68.2	Entrepelado
rs327674992	1	111813434	0.074	0.389021	0.071	0.382703	0.858	0.983	0.938	0.919	G	A	88.1	Common
rs319098076	1	112029698	-0.031	0.65231	-0.026	0.812934	0.951	0.813	0.999	0.919	G	A	85.8	Entrepelado
rs80960444	1	112057329	-0.031	0.65231	-0.026	0.812934	0.951	0.813	0.999	0.919	A	G	85.8	Entrepelado
rs80811902	1	112075659	-0.142	0.0935617	-0.084	0.318523	0.858	0.931	0.97	0.925	G	A	85.8	Entrepelado
rs331240215	1	112643877	0.135	0.0720803	-0.135	0.112197	0.864	0.944	0.858	0.875	A	G	82.4	Entrepelado
rs80891755	1	112846282	0.044	0.57891	0.061	0.526058	0.999	0.97	0.999	0.976	G	A	92.5	Common
rs81355678	1	112871790	0.044	0.57891	0.079	0.415855	0.999	0.97	0.999	0.976	G	A	92.5	Common
rs81355682	1	112896780	0.044	0.57891	0.079	0.415855	0.999	0.97	0.999	0.976	G	A	92.5	Common
rs323286934	1	112924279	0.058	0.483927	0.012	0.887537	0.714	0.97	0.757	0.931	A	G	82.1	Entrepelado
rs80968101	1	112965917	0.058	0.483927	0.012	0.887537	0.714	0.97	0.757	0.931	A	G	82.1	Entrepelado
rs80794235	1	113245463	0.082	0.404469	0.079	0.415855	0.999	0.976	0.999	0.976	A	G	95	Retinto
rs81355692	1	113323358	-0.076	0.34985	-0.028	0.759152	0.951	0.853	0.999	0.976	C	A	90	Retinto
rs81280412	1	113346598	-0.076	0.34985	-0.028	0.759152	0.951	0.853	0.999	0.976	G	A	90	Retinto
rs80856892	1	114290241	-0.122	0.10368	-0.026	0.845443	0.957	0.97	0.999	0.951	A	G	89.8	Entrepelado
rs80833997	1	114339448	-0.065	0.385844	-0.047	0.6855	0.957	0.949	0.999	0.925	G	A	89.2	Entrepelado
rs80937545	1	114594037	0.145	0.0400209	-0.122	0.157403	0.999	0.906	0.893	0.795	A	G	83.8	Entrepelado
rs80849099	1	114628022	0.185	0.012525	-0.122	0.157403	0.999	0.899	0.893	0.795	A	G	84.3	Entrepelado
rs81348088	1	117134517	0.076	0.281051	-0.094	0.268186	0.999	0.914	0.858	0.858	A	G	82	Entrepelado
rs81296690	1	117528483	-0.287	0.000386366	-0.002	0.974773	0.963	0.61	0.999	0.899	G	A	83.1	Entrepelado
rs80844792	1	118004656	0.046	0.505678	-0.017	0.847465	0.832	0.923	0.359	0.682	A	G	69.5	Entrepelado
rs80924618	1	118142142	-0.186	0.0108544	0.099	0.360831	0.957	0.951	0.999	0.949	A	G	88.1	Entrepelado
rs80840166	1	119967365	-0.004	0.974773	-0.028	0.804922	0.858	0.274	0.999	0.919	A	G	83.7	Entrepelado
rs81348197	1	120796830	-0.122	0.113485	0.087	0.384898	0.957	0.951	0.999	0.951	A	G	90	Entrepelado
rs81348199	1	120811775	0.06	0.593443	-0.015	0.843449	0.832	0.999	0.805	0.97	G	A	86.8	Retinto
rs323331208	1	121344333	-0.228	0.0395054	-0.049	0.650715	0.819	0.672	0.765	0.619	G	A	67.2	Entrepelado
rs80807260	1	122125954	0.31	0.00104448	-0.065	0.582008	0.659	0.285	0.999	0.839	G	A	83.5	Entrepelado
rs80858823	1	122299372	0.058	0.514453	0.004	0.974773	0.757	0.983	0.8	0.944	G	A	84.2	Entrepelado
rs322571114	1	122463450	0.303	0.000439807	-0.202	0.0159989	0.581	0.2	0.912	0.426	A	G	71	Entrepelado
rs80901144	1	122498785	0.226	0.00480343	-0.1	0.474706	0.451	0.234	0.778	0.264	A	C	65	Entrepelado
rs80849330	1	122545229	0.226	0.00480343	-0.1	0.474706	0.451	0.234	0.778	0.264	A	G	65	Entrepelado
rs80911912	1	122602525	-0.129	0.10316	0.097	0.438197	0.552	0.826	0.224	0.832	G	A	68.1	Entrepelado
rs80825854	1	122630452	-0.049	0.528124	-0.116	0.312994	0.671	0.813	0.885	0.739	A	G	72.1	Entrepelado
rs80970028	1	122909530	0.063	0.373496	-0.495	1	0.999	0.968	0.999	0.999	G	A	95.3	Entrepelado
rs80863938	1	123289823	0.071	0.313946	-0.495	1	0.999	0.904	0.999	0.999	A	G	95	Entrepelado
rs80835791	1	123329539	0.071	0.313946	-0.495	1	0.999	0.904	0.999	0.999	A	C	95	Entrepelado
rs81316422	1	123365287	0.052	0.522986	-0.19	0.061666	0.723	0.813	0.887	0.864	A	G	79.5	Entrepelado
rs81339638	1	123432516	0.078	0.282505	-0.495	1	0.999	0.891	0.999	0.999	G	A	94.5	Entrepelado
rs81248565	1	123471438	0.094	0.21975	-0.495	1	0.999	0.803	0.999	0.999	A	C	94.1	Entrepelado
rs337535780	1	123482703	0.094	0.21975	-0.495	1	0.999	0.803	0.999	0.999	A	G	94.1	Entrepelado
rs321570272	1	123517700	0.073	0.309221	-0.495	1	0.999	0.904	0.999	0.999	G	A	95.4	Entrepelado
rs321145181	1	123568354	0.058	0.432164	-0.495	1	0.999	0.802	0.999	0.999	A	C	95.5	Entrepelado
rs80936274	1	123600594	0.094	0.224088	-0.094	0.288202	0.999	0.746	0.999	0.771	A	G	86.5	Entrepelado
rs80978678	1	123762641	0.117	0.188156	-0.108	0.204632	0.999	0.989	0.999	0.976	A	C	91.9	Retinto
rs80870730	1	123868558	0.117	0.188156	-0.108	0.204632	0.999	0.989	0.999	0.976	G	A	91.9	Retinto
rs80920475	1	123995795	-0.129	0.156162	0.046	0.644426	0.464	0.586	0.611	0.699	G	A	68.8	Entrepelado
rs80925601	1	124017483	-0.174	0.0291116	0.028	0.769325	0.605	0.752	0.619	0.784	C	A	71.6	Entrepelado
rs81000313	1	124118900	0.009	0.92873	-0.495	1	0.999	0.893	0.999	0.999	G	A	96.4	Entrepelado
rs80987503	1	124259569	-0.116	0.108358	0.035	0.744745	0.571	0.806	0.613	0.733	A	G	69.2	Entrepelado
rs81348356	1	124296723	0.022	0.754243	-0.073	0.530204	0.957	0.888	0.999	0.951	G	A	91	Entrepelado
rs81280714	1	124310415	0.022	0.800282	-0.495	1	0.999	0.893	0.999	0.999	G	A	96.4	Entrepelado
rs81296591	1	124333001	-0.183	0.0182603	0.027	0.771948	0.613	0.813	0.797	0.832	G	A	73.7	Entrepelado
rs80867089	1	125295574	-0.19	0.0225739	-0.052	0.668808	0.963	0.887	0.999	0.951	G	A	90.6	Entrepelado
rs80930920	1	125319649	-0.19	0.0225739	-0.022	0.853707	0.963	0.887	0.999	0.951	G	A	90.6	Entrepelado
rs80793368	1	125419284	-0.19	0.0225739	-0.022	0.853707	0.963	0.887	0.999	0.951	C	A	90.6	Entrepelado
rs80820027	1	125499423	-0.19	0.0225739	-0.022	0.853707	0.963	0.887	0.999	0.951	G	A	90.6	Entrepelado
rs80884172	1	125539107	-0.19	0.0225739	-0.022	0.853707	0.963	0.887	0.999	0.951	A	G	90.6	Entrepelado
rs80928088	1	125553771	-0.19	0.0225739	-0.022	0.853707	0.963	0.887	0.999	0.951	G	A	90.6	Entrepelado
rs81283807	1	125895939	-0.189	0.0229274	-0.002	1	0.765	0.938	0.806	0.919	G	A	82.6	Entrepelado
rs80782447	1	125972551	-0.026	0.727952	-0.174	0.0535715	0.999	0.784	0.97	0.883	A	G	83.1	Entrepelado
rs80806038	1	125994480	-0.033	0.673964	-0.174	0.0535715	0.999	0.789	0.97	0.883	G	A	82.7	Entrepelado
rs80880269	1	126021505	-0.033	0.673964	-0.174	0.0535715	0.999	0.789	0.97	0.883	G	A	82.7	Entrepelado
rs80867076	1	126041216	-0.033	0.673964	-0.174	0.0535715	0.999	0.789	0.97	0.883	A	C	82.7	Entrepelado
rs80869432	1	126381240	-0.129	0.111913	-0.052	0.679225	0.906	0.832	0.999	0.938	A	G	85.6	Entrepelado
rs80958365	1	127417689	0.113	0.170789	-0.167	0.159285	0.906	0.317	0.999	0.858	A	G	85.1	Entrepelado
rs80993385	1	127492720	0.012	0.949571	0.014	0.849515	0.938	0.999	0.803	0.97	A	G	88.6	Retinto
rs80913621	1	127520992	0.113	0.170789	-0.209	0.0873254	0.906	0.317	0.999	0.858	G	A	85	Entrepelado
rs80822318	1	129087544	-0.049	0.474274	-0.143	0.102063	0.957	0.845	0.97	0.912	A	G	83.2	Entrepelado
rs328115005	1	129193803	-0.062	0.358255	-0.209	0.0212521	0.999	0.864	0.976	0.912	G	A	83.5	Entrepelado
rs81222115	1	129217218	-0.062	0.358255	-0.209	0.0212521	0.999	0.864	0.976	0.912	G	A	83.5	Entrepelado
rs81280934	1	129254945	-0.074	0.296028	-0.094	0.258085	0.904	0.906	0.871	0.784	A	G	75.4	Entrepelado
rs81222441	1	129354132	-0.196	0.0149021	0.071	0.480821	0.771	0.746	0.178	0.464	A	G	58.7	Entrepelado
rs337547247	1	131047558	0.081	0.396801	0.039	0.641335	0.603	0.999	0.139	0.944	C	A	73.6	Entrepelado
rs81283864	1	131061791	-0.111	0.144629	-0.167	0.0686921	0.955	0.733	0.97	0.912	G	A	82.1	Entrepelado
rs80944512	1	131069314	-0.111	0.144629	-0.167	0.0691956	0.955	0.733	0.97	0.912	G	A	82	Entrepelado
rs81214666	1	131095975	-0.116	0.126414	-0.167	0.0686921	0.955	0.726	0.97	0.912	A	G	82.1	Entrepelado
rs328227412	1	131122258	-0.111	0.144629	-0.167	0.0686921	0.955	0.733	0.97	0.912	G	A	82.1	Entrepelado
rs327374136	1	131132164	-0.111	0.144629	-0.167	0.0686921	0.955	0.733	0.97	0.912	G	A	82.1	Entrepelado
rs81348531	1	131162877	-0.111	0.144629	-0.167	0.0686921	0.955	0.733	0.97	0.912	G	A	82.1	Entrepelado
rs81348537	1	131201231	-0.111	0.144629	-0.167	0.0691956	0.955	0.733	0.97	0.912	G	A	82	Entrepelado
rs80856488	1	131963037	-0.011	0.896263	-0.047	0.546293	0.999	0.989	0.359	0.999	C	A	77.9	Entrepelado
rs81348566	1	132616858	0.039	0.598674	-0.049	0.665425	0.912	0.965	0.999	0.957	G	A	91.6	Entrepelado
rs81348573	1	132777327	0.126	0.099721	-0.495	1	0.999	0.352	0.999	0.999	A	G	89.7	Entrepelado
rs81270937	1	132894037	-0.106	0.181414	-0.073	0.388064	0.944	0.983	0.306	0.999	A	G	73.2	Entrepelado
rs80889065	1	133468624	-0.009	0.943628	-0.02	0.879457	0.946	0.6	0.999	0.919	G	A	87.3	Entrepelado
rs80790804	1	134773503	0.012	0.887537	-0.057	0.499029	0.706	0.97	0.741	0.906	A	C	79.2	Entrepelado
rs345512689	1	136620987	-0.11	0.0860904	-0.495	1	0.999	0.919	0.999	0.999	G	A	90.5	Entrepelado
rs343373931	1	136735925	0.006	0.95632	-0.495	1	0.999	0.843	0.999	0.999	A	G	94.9	Entrepelado
rs329109765	1	137150265	0.039	0.665425	-0.495	1	0.999	0.983	0.999	0.999	G	A	97	Entrepelado
rs337455230	1	138417104	-0.081	0.291648	-0.041	0.716367	0.899	0.786	0.999	0.955	G	A	86.7	Entrepelado
rs81348665	1	138700507	-0.081	0.30072	-0.041	0.716367	0.856	0.784	0.999	0.955	A	G	86.2	Entrepelado
rs81348666	1	138723596	0.084	0.439725	-0.124	0.288416	0.933	0.419	0.999	0.813	G	A	84.5	Entrepelado
rs81325025	1	138818408	-0.002	1	-0.073	0.541374	0.951	0.917	0.999	0.952	G	A	89.9	Entrepelado
rs81333677	1	138883231	0.19	0.0356243	-0.173	0.143408	0.693	0.206	0.999	0.813	A	G	83	Entrepelado
rs337659136	1	139068028	-0.022	0.789886	-0.495	1	0.999	0.983	0.999	0.999	G	A	96.2	Entrepelado
rs80961175	1	139325590	-0.074	0.467028	-0.11	0.263171	0.771	0.533	0.912	0.589	G	A	73	Entrepelado
rs80830052	1	139481542	-0.034	0.674834	-0.002	0.974773	0.923	0.983	0.68	0.826	G	A	79.5	Entrepelado
rs80865529	1	139532521	0.014	0.879457	-0.036	0.660431	0.938	0.983	0.906	0.906	G	A	85.6	Entrepelado
rs80930659	1	139579572	0.014	0.879457	-0.036	0.660431	0.938	0.983	0.906	0.906	C	A	85.6	Entrepelado
rs80862569	1	139636710	-0.001	1	0.164	0.0820915	0.698	0.983	0.139	0.664	G	A	70.5	Entrepelado
rs80918814	1	139675946	0.103	0.341178	-0.154	0.0822942	0.552	0.339	0.864	0.744	G	A	71.3	Entrepelado
rs80807047	1	139712773	-0.047	0.523496	-0.495	1	0.999	0.893	0.999	0.999	A	G	93.6	Entrepelado
rs80879740	1	139826395	-0.1	0.26241	-0.002	1	0.797	0.989	0.899	0.97	G	A	86.5	Entrepelado
rs80956089	1	139847856	-0.124	0.0816877	-0.028	0.704336	0.739	0.944	0.901	0.877	G	A	80	Entrepelado
rs81348693	1	139923196	-0.009	0.896263	-0.495	1	0.999	0.813	0.999	0.999	A	G	92.2	Entrepelado
rs81348697	1	139938647	-0.028	0.736754	-0.495	1	0.999	0.845	0.999	0.999	A	G	94.5	Entrepelado
rs80981654	1	139965223	-0.034	0.697582	-0.495	1	0.999	0.912	0.999	0.999	G	A	94.4	Entrepelado
rs80845110	1	139993309	-0.065	0.341979	-0.495	1	0.999	0.938	0.999	0.999	G	A	93	Entrepelado
rs80985372	1	140018050	-0.148	0.0374462	0.158	0.342514	0.752	0.893	0.27	0.514	G	A	64.3	Entrepelado
rs80872769	1	140031748	-0.148	0.0374462	0.158	0.342514	0.752	0.893	0.27	0.514	A	C	64.3	Entrepelado
rs80961507	1	140186229	-0.124	0.0806874	-0.113	0.208905	0.957	0.791	0.97	0.938	A	C	83.4	Entrepelado
rs80883710	1	141098890	-0.116	0.150616	-0.039	0.621332	0.87	0.931	0.104	0.999	G	A	68.6	Entrepelado
rs80952421	1	141439889	-0.011	0.896263	-0.495	1	0.999	0.989	0.999	0.999	A	G	96.6	Entrepelado
rs81262472	1	141471927	-0.011	0.896263	-0.495	1	0.999	0.989	0.999	0.999	G	A	96.6	Entrepelado
rs81321924	1	141559971	-0.129	0.113558	0.126	0.32845	0.651	0.976	0.317	0.931	A	C	75.1	Entrepelado
rs81284598	1	141597090	-0.129	0.113558	0.126	0.32845	0.651	0.976	0.317	0.931	A	G	75.1	Entrepelado
rs325367945	1	142546070	-0.022	0.788447	-0.078	0.513958	0.851	0.989	0.671	0.97	G	A	84.4	Entrepelado
rs344464518	1	142779307	-0.094	0.436677	0.225	0.0944998	0.578	0.658	0.298	0.304	A	G	58.8	Entrepelado
rs80966919	1	142938731	-0.193	0.00294861	-0.009	0.909224	0.837	0.983	0.906	0.813	C	A	75.4	Entrepelado
rs80852094	1	143261624	0.135	0.0676968	-0.495	1	0.999	0.999	0.999	0.999	G	A	96.6	Entrepelado
rs334795806	1	144128904	-0.031	0.711282	-0.196	0.0537	0.795	0.784	0.885	0.843	A	G	79.7	Entrepelado
rs80933266	1	145153049	-0.028	0.730122	-0.122	0.169994	0.944	0.693	0.944	0.899	G	A	80.4	Entrepelado
rs81269454	1	145436479	-0.078	0.302987	0.145	0.116334	0.571	0.989	0.165	0.671	C	A	68.3	Entrepelado
rs80792511	1	145516041	-0.073	0.317311	-0.034	0.659608	0.845	0.983	0.906	0.906	G	A	83.2	Entrepelado
rs80848813	1	145548160	-0.076	0.339055	0.014	0.884779	0.698	0.906	0.578	0.963	A	C	78.9	Entrepelado
rs326068358	1	145643981	-0.175	0.0184069	0.006	0.95632	0.805	0.957	0.098	0.763	A	G	62.1	Entrepelado
rs80883743	1	145680667	-0.028	0.71432	0.214	0.248095	0.999	0.983	0.999	0.999	G	A	94.3	Entrepelado
rs341367481	1	145724081	-0.06	0.407187	-0.065	0.484821	0.938	0.983	0.839	0.999	G	A	84.6	Entrepelado
rs331145933	1	145741382	-0.073	0.412355	0.306	0.0121627	0.919	0.989	0.139	0.378	A	G	68.8	Entrepelado
rs328475158	1	145761088	-0.081	0.287349	-0.495	1	0.999	0.819	0.999	0.999	G	A	92.9	Entrepelado
rs328385641	1	145798849	-0.081	0.298921	-0.495	1	0.999	0.826	0.999	0.999	C	A	93.4	Entrepelado
rs319864314	1	146017887	0.227	0.000763471	-0.495	1	0.999	0.122	0.999	0.999	C	A	85.4	Entrepelado
rs81293595	1	146535834	-0.129	0.0878683	0.252	0.109253	0.752	0.906	0.317	0.464	G	A	67.8	Entrepelado
rs334028909	1	146686967	-0.209	0.00349532	0.107	0.219139	0.512	0.864	0.171	0.493	C	A	56.4	Entrepelado
rs80816307	1	146979672	-0.092	0.269164	0.007	0.949571	0.999	0.931	0.999	0.976	C	A	92.1	Entrepelado
rs328691878	1	147052660	0.033	0.655529	0.356	0.0462628	0.999	0.97	0.999	0.999	G	A	95.4	Entrepelado
rs331481325	1	147176896	0.175	0.0285922	-0.028	0.811302	0.951	0.999	0.999	0.999	G	A	95	Entrepelado
rs80864383	1	147198001	-0.049	0.530727	-0.041	0.574021	0.938	0.983	0.906	0.906	G	A	84.7	Entrepelado
rs81348860	1	147274084	-0.021	0.791337	-0.495	1	0.999	0.893	0.999	0.999	G	A	96.2	Entrepelado
rs342122706	1	147421873	-0.103	0.120408	-0.034	0.721563	0.752	0.919	0.899	0.839	A	G	77	Entrepelado
rs81258134	1	147445089	-0.021	0.795756	-0.495	1	0.999	0.931	0.999	0.999	A	G	92.6	Entrepelado
rs81348932	1	147628541	0.087	0.344396	-0.495	1	0.999	0.989	0.999	0.999	G	A	97.4	Entrepelado
rs81240401	1	147654193	-0.023	0.750633	0.169	0.242328	0.957	0.957	0.999	0.999	A	C	93.7	Entrepelado
rs334342599	1	147674061	-0.196	0.00868735	-0.004	0.949571	0.706	0.893	0.864	0.813	G	A	76.6	Entrepelado
rs81247161	1	147704396	0.222	0.0158901	-0.3	0.00380208	0.474	0.207	0.917	0.706	G	A	72.2	Entrepelado
rs80827618	1	147931091	-0.202	0.00522462	-0.034	0.730122	0.723	0.893	0.869	0.813	G	A	75.1	Entrepelado
rs81002245	1	148013788	-0.041	0.547951	0.103	0.524007	0.999	0.919	0.999	0.999	A	G	92.6	Entrepelado
rs80818425	1	148104710	-0.06	0.481705	-0.057	0.568024	0.906	0.989	0.904	0.919	G	A	86.8	Entrepelado
rs81349009	1	148327912	0.122	0.209049	0.004	0.974773	0.856	0.999	0.904	0.999	G	A	89.5	Retinto
rs80793559	1	148366386	0.122	0.209049	0.004	0.974773	0.856	0.999	0.904	0.999	G	A	89.5	Retinto
rs81251179	1	148387133	0.122	0.209049	0.004	0.974773	0.856	0.999	0.904	0.999	A	G	89.5	Retinto
rs80881024	1	148429806	0.122	0.209049	0.004	0.974773	0.856	0.999	0.904	0.999	G	A	89.5	Retinto
rs80864748	1	148452203	-0.225	0.00911579	-0.017	0.839538	0.808	0.899	0.906	0.882	A	G	82.4	Entrepelado
rs81349024	1	148663306	-0.061	0.476876	-0.495	1	0.999	0.891	0.999	0.999	C	A	95.9	Entrepelado
rs81349045	1	148894586	0.111	0.201841	-0.495	1	0.999	0.901	0.999	0.999	A	G	97.1	Entrepelado
rs80951691	1	148996213	-0.021	0.766735	-0.495	1	0.999	0.904	0.999	0.999	A	G	94	Entrepelado
rs80838309	1	149261646	-0.225	0.00596449	-0.057	0.493448	0.765	0.832	0.791	0.856	G	A	75.3	Common
rs80923005	1	149286248	-0.222	0.00273399	-0.049	0.559253	0.819	0.906	0.786	0.917	G	A	76.7	Common
rs325245200	1	149353593	-0.055	0.471269	-0.495	1	0.999	0.858	0.999	0.999	C	A	91.7	Entrepelado
rs80919907	1	149455221	0.039	0.596047	-0.078	0.580765	0.999	0.983	0.983	0.999	G	A	93.9	Entrepelado
rs80872195	1	149501491	-0.055	0.471269	-0.495	1	0.999	0.858	0.999	0.999	C	A	91.7	Entrepelado
rs80801625	1	149936117	-0.495	1	0.004	0.974773	0.999	0.999	0.904	0.999	A	G	92.9	Retinto
rs80888067	1	150005307	-0.135	0.0651569	0.198	0.121724	0.893	0.944	0.224	0.424	G	A	66.8	Entrepelado
rs80847400	1	150047519	-0.141	0.0658721	0.225	0.0209494	0.893	0.957	0.178	0.378	G	A	65.3	Entrepelado
rs80838060	1	150050926	-0.041	0.616372	-0.135	0.375921	0.999	0.999	0.983	0.999	A	G	94.2	Entrepelado
rs80832693	1	150070744	-0.041	0.616372	-0.078	0.580765	0.999	0.999	0.983	0.999	C	A	94.2	Entrepelado
rs80923238	1	150089383	-0.041	0.616372	-0.135	0.375921	0.999	0.999	0.983	0.999	A	G	94.2	Entrepelado
rs81342344	1	150554796	-0.061	0.38208	0.111	0.494833	0.999	0.858	0.999	0.97	A	G	90.3	Entrepelado
rs81276486	1	150877078	-0.009	0.893273	0.106	0.500442	0.999	0.899	0.999	0.976	G	A	92.9	Entrepelado
rs343369495	1	150925662	0.117	0.573416	0.022	0.890366	0.923	0.224	0.999	0.931	A	G	89	Entrepelado
rs81256313	1	150927213	0.117	0.573416	0.022	0.890366	0.923	0.224	0.999	0.931	G	A	89	Entrepelado
rs80917900	1	150976822	0.117	0.573416	0.022	0.890366	0.923	0.224	0.999	0.931	A	G	89	Entrepelado
rs80833016	1	151018802	0.087	0.215513	-0.065	0.718432	0.999	0.133	0.999	0.888	A	G	87.6	Entrepelado
rs81296993	1	151209846	-0.047	0.508089	-0.041	0.785599	0.999	0.957	0.983	0.999	A	G	93.1	Entrepelado
rs81349091	1	151303056	0.027	0.75546	0.119	0.32593	0.773	0.999	0.239	0.739	G	A	72.3	Entrepelado
rs339687273	1	154243826	-0.154	0.0393429	-0.041	0.785599	0.999	0.931	0.983	0.999	G	A	90	Entrepelado
rs80858999	1	155713656	0.153	0.0587261	0.059	0.597357	0.677	0.184	0.999	0.797	A	G	83.8	Entrepelado
rs80783480	1	155763373	0.153	0.0587261	0.059	0.597357	0.677	0.184	0.999	0.797	A	G	83.8	Entrepelado
rs81349176	1	155986286	-0.041	0.616372	-0.041	0.785599	0.999	0.999	0.983	0.999	G	A	94.4	Entrepelado
rs80930553	1	157220688	0.048	0.585769	-0.495	1	0.999	0.999	0.999	0.999	G	A	97	Entrepelado
rs81349201	1	157498487	-0.092	0.229171	-0.495	1	0.999	0.999	0.999	0.999	C	A	94.2	Entrepelado
rs80802536	1	158553407	-0.058	0.392559	0.046	0.684594	0.999	0.904	0.999	0.923	G	A	89.1	Entrepelado
rs80994744	1	158566642	-0.047	0.478185	0.214	0.0771945	0.999	0.917	0.999	0.949	A	G	90.6	Entrepelado
rs80923421	1	158589475	-0.109	0.125686	0.291	0.00313704	0.613	0.906	0.19	0.371	A	G	63.6	Entrepelado
rs80799429	1	159660303	-0.093	0.180561	0.052	0.574021	0.806	0.925	0.378	0.746	A	G	70.5	Entrepelado
rs80932914	1	160005977	0.033	0.681895	-0.026	0.756684	0.826	0.999	0.899	0.97	A	G	86.6	Entrepelado
rs332055952	1	160028398	0.033	0.681895	-0.026	0.756684	0.826	0.999	0.899	0.97	G	A	86.6	Entrepelado
rs80843328	1	160210902	-0.018	0.83762	-0.495	1	0.999	0.983	0.999	0.999	G	A	94.7	Entrepelado
rs80959266	1	160223900	-0.06	0.43592	-0.063	0.424799	0.797	0.983	0.906	0.938	A	C	82.5	Entrepelado
rs80979392	1	160247234	-0.06	0.43592	-0.063	0.424799	0.797	0.983	0.906	0.938	A	G	82.5	Entrepelado
rs80949640	1	160273139	-0.028	0.724736	-0.034	0.672234	0.795	0.983	0.899	0.938	A	G	83.6	Entrepelado
rs80908114	1	160284793	-0.119	0.0708594	-0.017	0.876885	0.999	0.871	0.999	0.906	A	G	84.6	Entrepelado
rs320584064	1	160288412	-0.119	0.0708594	-0.017	0.876885	0.999	0.871	0.999	0.906	C	A	84.6	Entrepelado
rs341619787	1	160447734	-0.065	0.318767	0.065	0.564484	0.999	0.957	0.999	0.949	G	A	89.7	Entrepelado
rs337892438	1	160513631	-0.119	0.0708594	-0.017	0.876885	0.999	0.871	0.999	0.906	G	A	84.6	Entrepelado
rs335530906	1	160717798	-0.065	0.333309	-0.017	0.876885	0.999	0.925	0.999	0.906	G	A	87.4	Entrepelado
rs338349075	1	160734418	-0.068	0.290998	-0.017	0.876885	0.999	0.925	0.999	0.906	G	A	87.1	Entrepelado
rs80807772	1	161757995	0.026	0.797252	-0.495	1	0.999	0.983	0.999	0.999	A	G	97	Entrepelado
rs80991377	1	162105226	-0.244	0.00257714	0.17	0.0508867	0.771	0.944	0.072	0.352	C	G	57.5	Entrepelado
rs81349302	1	162192627	-0.015	0.821332	-0.495	1	0.999	0.951	0.999	0.999	A	G	93.5	Entrepelado
rs80896334	1	162372950	-0.006	0.938258	-0.495	1	0.999	0.983	0.999	0.999	G	A	95.7	Entrepelado
rs333711394	1	162607316	0.029	0.734522	-0.047	0.673098	0.999	0.999	0.999	0.999	A	G	93.2	Entrepelado
rs81331045	1	162876975	0.319	9.63729e-06	-0.036	0.704336	0.677	0.104	0.981	0.739	A	G	76.9	Entrepelado
rs337916686	1	162977295	0.252	0.000222481	-0.028	0.83762	0.999	0.11	0.983	0.912	G	A	82.6	Entrepelado
rs80783528	1	163014728	0.326	0.00313188	-0.002	1	0.67	0.232	0.981	0.824	G	A	79.1	Common
rs80951385	1	163063552	0.326	0.00313188	-0.002	1	0.67	0.232	0.981	0.824	G	A	79.1	Common
rs80941490	1	163124911	-0.049	0.582008	-0.062	0.676581	0.858	0.015	0.983	0.757	G	A	90.1	Entrepelado
rs320275403	1	163182023	-0.049	0.582008	-0.015	0.909224	0.858	0.015	0.983	0.752	A	G	90.1	Entrepelado
rs80864027	1	163382446	0.302	0.000115547	-0.495	1	0.862	0.104	0.999	0.999	G	A	85	Entrepelado
rs81232827	1	163432839	0.025	0.759152	-0.009	0.938258	0.613	0.015	0.981	0.402	A	G	81.9	Entrepelado
rs81349346	1	163981296	0.044	0.525544	-0.023	0.85585	0.864	0.015	0.983	0.869	G	A	86.2	Entrepelado
rs81349365	1	164015921	0.044	0.525544	-0.023	0.85585	0.864	0.015	0.983	0.869	A	G	86.2	Entrepelado
rs342404668	1	164411330	-0.023	0.806496	0.022	0.826581	0.619	0.032	0.981	0.371	A	G	82.6	Entrepelado
rs81349422	1	164547654	-0.1	0.140543	-0.028	0.75546	0.999	0.87	0.981	0.887	A	G	84.1	Common
rs325951145	1	165153579	-0.009	0.893273	-0.015	0.905813	0.999	0.84	0.981	0.883	A	G	84.6	Common
rs80815896	1	165732651	-0.041	0.599997	-0.495	1	0.999	0.904	0.999	0.999	G	A	92.4	Entrepelado
rs80864885	1	166110292	0.065	0.485717	-0.022	0.832004	0.618	0.109	0.983	0.719	G	A	82.1	Entrepelado
rs80924552	1	166157100	-0.194	0.0285756	-0.034	0.760397	0.698	0.053	0.983	0.637	A	G	85.4	Entrepelado
rs80891024	1	166209833	0.027	0.682792	0.02	0.830176	0.999	0.931	0.983	0.923	G	A	89.1	Common
rs80895871	1	166363826	0.335	0.0156836	0.052	0.545193	0.999	0.999	0.957	0.999	G	A	95.3	Retinto
rs80991066	1	166441058	-0.154	0.0503129	0.009	0.92873	0.999	0.893	0.957	0.893	G	A	83.3	Retinto
rs81349490	1	166566730	-0.217	0.00257855	0.057	0.572812	0.999	0.946	0.978	0.938	C	A	86.2	Retinto
rs80992788	1	166899713	-0.241	0.000655629	-0.495	1	0.999	0.919	0.999	0.999	A	G	90.1	Entrepelado
rs80909275	1	166905717	0.324	0.0085907	-0.041	0.666267	0.677	0.283	0.983	0.877	A	G	81.7	Retinto
rs80993915	1	167171587	-0.095	0.224558	0.001	0.974773	0.999	0.938	0.957	0.97	C	A	88.8	Common
rs80871847	1	167546126	0.499	0.0961062	0.074	0.426989	0.999	0.999	0.978	0.999	A	G	97.3	Retinto
rs80911574	1	167560266	0.122	0.119566	0.057	0.580145	0.999	0.999	0.978	0.931	G	A	92.4	Common
rs81349537	1	167898840	0.043	0.61778	0.1	0.34038	0.999	0.999	0.978	0.925	G	A	91.9	Retinto
rs81349544	1	167938652	-0.129	0.0874337	-0.009	0.92873	0.999	0.786	0.983	0.899	A	G	84	Common
rs80898331	1	168893697	0.087	0.297804	-0.495	1	0.999	0.989	0.999	0.999	G	A	96.9	Entrepelado
rs80859302	1	169012807	0.11	0.184375	-0.063	0.48933	0.387	0.032	0.957	0.778	A	G	80.5	Entrepelado
rs81001441	1	169163416	0.183	0.0207461	-0.095	0.329719	0.435	0.027	0.978	0.883	A	G	81.9	Entrepelado
rs81268714	1	169467833	0.001	1	0.033	0.651511	0.999	0.999	0.957	0.999	G	A	94.9	Retinto
rs81349588	1	169765614	-0.495	1	0.033	0.651511	0.999	0.999	0.957	0.999	C	A	95.1	Retinto
rs344942807	1	170064540	0.007	0.95632	-0.068	0.432911	0.703	0.035	0.957	0.803	A	G	80.1	Entrepelado
rs80811917	1	170605277	0.068	0.461192	-0.495	1	0.999	0.999	0.999	0.999	C	A	97.3	Entrepelado
rs80818753	1	170618790	0.068	0.461192	-0.495	1	0.999	0.999	0.999	0.999	A	C	97.3	Entrepelado
rs80945802	1	170675822	0.068	0.461192	-0.495	1	0.999	0.999	0.999	0.999	G	A	97.3	Entrepelado
rs81323537	1	170772020	0.056	0.451454	0.007	0.964329	0.999	0.999	0.981	0.999	A	G	91.6	Common
rs80787319	1	170979266	0.056	0.451454	0.007	0.964329	0.999	0.999	0.981	0.999	A	G	91.6	Common
rs80856898	1	171017646	0.056	0.451454	0.007	0.964329	0.999	0.999	0.981	0.999	G	A	91.6	Common
rs80916181	1	171052112	0.056	0.451454	0.007	0.964329	0.999	0.999	0.981	0.999	A	C	91.6	Common
rs80918642	1	171120240	0.056	0.451454	0.007	0.964329	0.999	0.999	0.981	0.999	A	G	91.6	Common
rs80896506	1	171166693	0.056	0.451454	0.007	0.964329	0.999	0.999	0.981	0.999	A	C	91.6	Common
rs80859677	1	171219137	0.052	0.459136	0.007	0.964329	0.999	0.957	0.981	0.999	C	A	91.4	Common
rs80858923	1	171311843	0.059	0.416207	0.007	0.964329	0.999	0.931	0.981	0.999	A	C	91.7	Common
rs81349604	1	171545925	0.059	0.416207	0.007	0.964329	0.999	0.931	0.981	0.999	G	A	91.7	Common
rs80833193	1	171955657	0.031	0.696631	0.009	0.938258	0.834	0.035	0.983	0.899	G	A	87.1	Entrepelado
rs81474368	1	172426142	0.033	0.668808	-0.495	1	0.999	0.97	0.999	0.999	A	G	95.9	Entrepelado
rs332128939	1	172806698	-0.002	0.964329	0.007	0.964329	0.918	0.97	0.981	0.999	G	A	91.1	Common
rs80918660	1	172988615	-0.093	0.418331	-0.034	0.692866	0.688	0.158	0.957	0.864	A	G	80.3	Entrepelado
rs80919991	1	173146830	-0.049	0.507606	0.009	0.893273	0.906	0.938	0.957	0.999	A	C	87.9	Common
rs80912135	1	173201602	-0.06	0.435542	0.009	0.893273	0.906	0.944	0.957	0.999	G	A	87.7	Common
rs80855341	1	173217029	-0.06	0.435542	0.009	0.893273	0.906	0.944	0.957	0.999	G	A	87.7	Common
rs80872918	1	173241334	-0.06	0.435542	0.009	0.893273	0.906	0.944	0.957	0.999	G	A	87.7	Common
rs81233129	1	173435401	-0.06	0.435542	0.009	0.893273	0.906	0.944	0.957	0.999	A	G	87.7	Common
rs81243150	1	173450575	-0.06	0.435542	0.009	0.893273	0.906	0.944	0.957	0.999	G	A	87.7	Common
rs80853064	1	173801989	-0.06	0.435542	0.009	0.893273	0.906	0.944	0.957	0.999	G	A	87.7	Common
rs80887408	1	173838073	-0.06	0.435542	0.009	0.893273	0.906	0.944	0.957	0.999	G	A	87.7	Common
rs80976610	1	173858164	-0.06	0.435542	0.009	0.893273	0.906	0.944	0.957	0.999	A	G	87.7	Common
rs80897110	1	173930146	-0.012	0.912771	-0.036	0.67834	0.677	0.184	0.957	0.871	G	C	79	Common
rs80939464	1	174008560	-0.081	0.529162	0.033	0.651511	0.918	0.999	0.957	0.999	G	A	92.6	Retinto
rs80948504	1	174142217	-0.06	0.435542	-0.004	1	0.906	0.944	0.957	0.999	A	G	87.7	Common
rs343652685	1	174156779	-0.055	0.437056	-0.004	1	0.906	0.938	0.957	0.999	C	A	87.6	Common
rs80782484	1	174192907	-0.18	0.0333056	-0.495	1	0.999	0.765	0.999	0.999	A	C	89	Entrepelado
rs80917309	1	174245481	-0.012	0.912771	-0.036	0.67834	0.677	0.184	0.957	0.871	A	G	79	Common
rs80923688	1	174383081	-0.18	0.0333056	-0.495	1	0.999	0.765	0.999	0.999	A	G	89	Entrepelado
rs80812400	1	174435952	-0.173	0.0483149	-0.495	1	0.957	0.758	0.999	0.999	A	G	88.5	Entrepelado
rs81271780	1	174472783	-0.017	0.890366	-0.075	0.443194	0.807	0.226	0.978	0.919	A	G	82	Entrepelado
rs80893573	1	174528186	-0.017	0.890366	-0.075	0.443194	0.807	0.226	0.978	0.919	C	A	82	Entrepelado
rs80957063	1	174563721	-0.18	0.0333056	-0.495	1	0.999	0.765	0.999	0.999	A	C	89	Entrepelado
rs80888089	1	174753839	-0.18	0.0333056	-0.495	1	0.999	0.765	0.999	0.999	G	A	89	Entrepelado
rs80956572	1	175130260	-0.081	0.240272	-0.028	0.760397	0.999	0.944	0.981	0.999	G	A	88.1	Common
rs80815112	1	175188329	-0.047	0.526573	-0.495	1	0.999	0.923	0.999	0.999	A	G	93.2	Entrepelado
rs336667632	1	175215846	-0.047	0.526573	-0.495	1	0.999	0.923	0.999	0.999	A	G	93.2	Entrepelado
rs338547922	1	175313955	-0.047	0.526573	-0.495	1	0.999	0.923	0.999	0.999	A	G	93.2	Entrepelado
rs80858848	1	175349136	-0.039	0.607385	-0.495	1	0.999	0.923	0.999	0.999	A	G	93.4	Entrepelado
rs81236950	1	175716971	0.103	0.179471	-0.1	0.316345	0.563	0.03	0.978	0.89	G	A	80	Entrepelado
rs326407187	1	175742704	0.103	0.179471	-0.1	0.316345	0.563	0.03	0.978	0.89	A	G	80	Entrepelado
rs80931775	1	176418354	0.164	0.120255	-0.053	0.522478	0.608	0.232	0.957	0.838	A	G	76.9	Retinto
rs80939755	1	176460073	0.164	0.120255	-0.074	0.409587	0.608	0.232	0.957	0.843	A	C	76.8	Retinto
rs80944668	1	176486056	0.164	0.120255	-0.053	0.522478	0.608	0.232	0.957	0.838	G	A	76.9	Retinto
rs80984269	1	176533811	0.164	0.120255	-0.053	0.522478	0.608	0.232	0.957	0.838	A	G	76.9	Retinto
rs80956465	1	176590801	0.164	0.120255	-0.053	0.522478	0.608	0.232	0.957	0.838	G	A	76.9	Retinto
rs80896471	1	176666063	0.164	0.120255	-0.053	0.522478	0.608	0.232	0.957	0.838	C	A	76.9	Retinto
rs80925141	1	176987268	-0.228	0.0259102	-0.015	0.830176	0.893	0.677	0.957	0.899	A	G	80.4	Retinto
rs80796514	1	177048450	0.001	1	0.033	0.651511	0.999	0.999	0.957	0.999	A	C	94.9	Retinto
rs80870229	1	177247109	0.031	0.586401	-0.495	1	0.999	0.053	0.999	0.999	A	G	88.3	Entrepelado
rs80880091	1	177270457	0.07	0.378367	-0.063	0.48933	0.427	0.03	0.957	0.778	A	G	79.3	Entrepelado
rs80957885	1	177317702	0.025	0.729034	-0.081	0.372593	0.52	0.035	0.957	0.784	A	G	79	Entrepelado
rs338730483	1	177435673	0.039	0.653111	-0.495	1	0.999	0.97	0.999	0.999	A	G	96.4	Entrepelado
rs81297026	1	177517932	0.025	0.682792	-0.495	1	0.999	0.035	0.999	0.999	A	G	88	Entrepelado
rs80990785	1	177641009	0.151	0.0502529	-0.063	0.48933	0.402	0.027	0.957	0.778	A	C	79.8	Entrepelado
rs80812325	1	178259543	0.068	0.363722	-0.089	0.326935	0.598	0.035	0.957	0.81	A	C	79.7	Entrepelado
rs80838171	1	178298953	-0.041	0.523496	-0.034	0.688238	0.999	0.946	0.957	0.976	A	C	86.5	Common
rs80786675	1	178372667	-0.041	0.523496	-0.034	0.688238	0.999	0.946	0.957	0.976	G	A	86.5	Common
rs80906397	1	179121585	0.116	0.107676	-0.074	0.410622	0.694	0.035	0.957	0.813	A	G	78.5	Entrepelado
rs81349716	1	179196610	0.056	0.559829	-0.495	1	0.999	0.999	0.999	0.999	A	G	97.4	Entrepelado
rs325250383	1	179301234	0.123	0.0937368	-0.074	0.410622	0.549	0.03	0.957	0.813	G	A	77.7	Entrepelado
rs80862765	1	179842047	0.106	0.316345	0.033	0.651511	0.906	0.999	0.957	0.999	G	A	92.5	Retinto
rs80793703	1	179852316	0.106	0.316345	0.033	0.651511	0.906	0.999	0.957	0.999	G	A	92.5	Retinto
rs318336483	1	180009749	0.148	0.174951	0.033	0.651511	0.999	0.999	0.957	0.999	A	G	93.5	Retinto
rs328887666	1	180101303	0.067	0.455067	0.033	0.651511	0.999	0.989	0.957	0.999	A	G	92.2	Common
rs80824476	1	180291105	0.148	0.174951	0.033	0.651511	0.999	0.999	0.957	0.999	A	G	93.5	Retinto
rs80839670	1	180306217	0.148	0.174951	0.039	0.684594	0.999	0.999	0.981	0.999	A	C	95.1	Retinto
rs80888097	1	180321699	0.148	0.174951	0.039	0.684594	0.999	0.999	0.981	0.999	G	A	95.1	Retinto
rs80857462	1	180432358	-0.081	0.26605	0.007	0.964329	0.999	0.944	0.981	0.999	A	G	89.9	Common
rs80992169	1	180585237	-0.176	0.151309	-0.076	0.430305	0.925	0.286	0.978	0.925	G	A	82.9	Common
rs80843512	1	180853163	-0.034	0.701419	-0.495	1	0.999	0.211	0.999	0.999	G	A	88.3	Entrepelado
rs80825732	1	180934106	0.13	0.126739	-0.009	0.91647	0.912	0.976	0.957	0.976	C	G	90.9	Common
rs80999532	1	180999213	0.116	0.179471	-0.009	0.91647	0.912	0.976	0.957	0.976	G	A	90.7	Common
rs335176139	1	181016506	0.116	0.179471	-0.009	0.91647	0.912	0.976	0.957	0.976	A	G	90.7	Common
rs80836415	1	181075670	0.146	0.0945588	-0.009	0.91647	0.999	0.976	0.957	0.976	A	G	91.9	Retinto
rs80810401	1	181105514	0.139	0.0609626	-0.063	0.48933	0.397	0.032	0.957	0.778	A	G	79	Entrepelado
rs80826230	1	181186813	0.146	0.0945588	-0.009	0.91647	0.999	0.976	0.957	0.976	G	A	91.9	Retinto
rs80786919	1	181366980	0.056	0.500914	0.039	0.684594	0.999	0.999	0.981	0.999	A	G	93.2	Common
rs80785513	1	181392566	-0.119	0.132668	-0.495	1	0.999	0.983	0.999	0.999	G	A	94	Entrepelado
rs322466386	1	181452930	0.071	0.371093	-0.021	0.789886	0.888	0.97	0.957	0.976	A	G	89	Common
rs80894308	1	181488202	-0.154	0.0600863	-0.495	1	0.999	0.983	0.999	0.999	G	A	94.2	Entrepelado
rs80863162	1	181624438	-0.143	0.0402812	0.009	0.938258	0.886	0.858	0.957	0.893	A	G	81.3	Common
rs80962176	1	181648737	-0.143	0.0402812	0.009	0.938258	0.886	0.858	0.957	0.893	A	G	81.3	Common
rs80888393	1	181675190	0.116	0.153411	0.044	0.607385	0.899	0.999	0.957	0.976	G	A	90.3	Common
rs80868279	1	181702614	0.099	0.211227	0.014	0.83762	0.899	0.999	0.957	0.976	G	A	89.6	Common
rs80818397	1	181716972	-0.143	0.0402812	-0.009	0.933322	0.886	0.858	0.957	0.899	G	A	81.2	Common
rs343810076	1	181867905	0.033	0.668808	-0.495	1	0.999	0.97	0.999	0.999	A	G	95.9	Entrepelado
rs338393281	1	182083596	0.169	0.558677	0.087	0.33695	0.999	0.999	0.981	0.999	A	C	96.8	Retinto
rs81349762	1	182153319	0.103	0.3493	0.022	0.816244	0.999	0.989	0.981	0.999	A	G	94.8	Retinto
rs321526744	1	182404193	0.079	0.361984	0.087	0.33695	0.999	0.989	0.981	0.999	G	A	94.2	Common
rs332877750	1	182456283	0.068	0.461192	-0.495	1	0.999	0.999	0.999	0.999	C	A	97.3	Entrepelado
rs80974316	1	182531583	0.039	0.653111	0.053	0.500914	0.999	0.97	0.951	0.999	A	G	91.1	Common
rs81349776	1	182786139	0.082	0.36518	-0.495	1	0.999	0.999	0.999	0.999	A	G	97.3	Entrepelado
rs81349785	1	182905980	-0.009	0.920344	0.053	0.500914	0.999	0.951	0.951	0.999	G	A	90	Common
rs81349793	1	182937611	-0.041	0.617075	0.053	0.500914	0.999	0.965	0.951	0.999	G	A	90.1	Common
rs81349796	1	182966029	0.039	0.653111	0.053	0.500914	0.999	0.97	0.951	0.999	G	A	91.1	Common
rs80930763	1	183719835	0.012	0.905813	0.052	0.504241	0.999	0.97	0.304	0.838	A	G	76.2	Entrepelado
rs81349821	1	183994211	0.332	0.000692973	-0.154	0.0696182	0.485	0.226	0.832	0.811	A	G	68.6	Common
rs81474229	1	184001385	0.332	0.000692973	-0.148	0.0797985	0.485	0.226	0.837	0.784	G	A	68.3	Common
rs80883833	1	185131222	-0.06	0.432911	0.033	0.657969	0.839	0.944	0.219	0.759	A	G	70.1	Entrepelado
rs80953151	1	185277656	-0.054	0.499029	0.015	0.864779	0.851	0.944	0.213	0.832	A	G	71	Entrepelado
rs81286393	1	185621693	0.156	0.0334421	-0.18	0.0332085	0.571	0.146	0.976	0.72	A	G	75.9	Entrepelado
rs80833278	1	185661623	-0.069	0.299819	-0.009	0.899343	0.957	0.906	0.938	0.97	A	G	83.8	Entrepelado
rs80881542	1	185683388	0.014	0.789886	0.004	0.949571	0.951	0.949	0.904	0.938	A	G	84.1	Common
rs80901578	1	185721204	-0.111	0.086625	-0.015	0.832004	0.95	0.864	0.851	0.938	A	G	79.5	Common
rs80819000	1	185878936	-0.287	0.0109711	-0.017	0.833854	0.944	0.683	0.944	0.851	G	A	75.6	Entrepelado
rs81349861	1	186594693	-0.156	0.147878	0.153	0.253302	0.832	0.746	0.999	0.912	A	G	83.1	Entrepelado
rs81349866	1	186640899	-0.156	0.147878	0.153	0.253302	0.832	0.746	0.999	0.912	A	C	83.1	Entrepelado
rs81349869	1	186663322	-0.156	0.147878	0.153	0.253302	0.832	0.746	0.999	0.912	A	G	83.1	Entrepelado
rs81228783	1	186695217	-0.093	0.215813	0.012	0.893273	0.957	0.923	0.938	0.999	A	G	86.5	Common
rs81349873	1	187149247	-0.078	0.247564	0.027	0.764177	0.477	0.968	0.197	0.378	G	A	57.9	Entrepelado
rs80860168	1	187174070	-0.058	0.384269	0.027	0.764177	0.422	0.963	0.197	0.378	A	G	57	Entrepelado
rs80891326	1	187852669	-0.209	0.0402812	-0.006	0.949571	0.856	0.989	0.97	0.999	A	G	89.7	Retinto
rs80944103	1	188277777	0.037	0.75546	-0.105	0.225188	0.819	0.691	0.819	0.807	G	A	73.3	Retinto
rs80811117	1	188408473	0.231	0.00442408	-0.129	0.168414	0.411	0.072	0.912	0.539	A	G	73.5	Entrepelado
rs81306015	1	188618706	-0.073	0.357119	-0.039	0.683691	0.765	0.968	0.803	0.797	C	A	76.4	Retinto
rs81309513	1	188618837	-0.073	0.357119	-0.039	0.683691	0.765	0.968	0.803	0.797	G	A	76.4	Retinto
rs81349895	1	188839895	-0.036	0.563898	-0.055	0.598015	0.952	0.946	0.978	0.976	G	A	87.8	Entrepelado
rs330674302	1	189349655	-0.036	0.634506	-0.089	0.382391	0.843	0.851	0.976	0.97	A	G	86	Entrepelado
rs80863631	1	189608455	0.106	0.289703	-0.031	0.794271	0.322	0.258	0.733	0.594	A	G	67.2	Entrepelado
rs324730479	1	189746308	0.106	0.289703	-0.031	0.794271	0.322	0.258	0.733	0.594	A	G	67.2	Entrepelado
rs80971059	1	189962474	0.106	0.289703	-0.031	0.794271	0.322	0.258	0.733	0.594	A	G	67.2	Entrepelado
rs80945919	1	190002868	0.106	0.289703	-0.031	0.794271	0.322	0.258	0.733	0.594	G	A	67.2	Entrepelado
rs320911762	1	190659277	0.278	0.00584007	0.289	0.0292303	0.358	0.339	0.432	0.413	A	G	59.8	Entrepelado
rs81474188	1	190779271	0.082	0.250772	-0.276	0.0338354	0.936	0.963	0.677	0.784	A	C	78.3	Entrepelado
rs81309535	1	191163650	-0.263	0.330229	0.253	0.445921	0.461	0.403	0.469	0.552	A	G	66.4	Entrepelado
rs80888280	1	191682490	0.071	0.368712	-0.039	0.75546	0.458	0.146	0.843	0.439	A	G	70.1	Entrepelado
rs80923594	1	191695099	0.071	0.368712	-0.039	0.75546	0.458	0.146	0.843	0.439	G	A	70.1	Entrepelado
rs80972503	1	191725655	0.033	0.631524	-0.116	0.300044	0.925	0.999	0.554	0.886	A	G	79.6	Entrepelado
rs80846327	1	191753509	0.025	0.768026	-0.073	0.475572	0.901	0.957	0.976	0.999	G	A	90.8	Entrepelado
rs343949804	1	191774053	0.148	0.0551019	-0.495	1	0.999	0.999	0.999	0.999	G	A	96.9	Entrepelado
rs318598470	1	191825583	-0.021	0.760397	-0.495	1	0.999	0.963	0.999	0.999	A	G	92.6	Entrepelado
rs329302192	1	192081290	0.079	0.305968	-0.495	1	0.999	0.944	0.999	0.999	G	A	95.1	Entrepelado
rs80969825	1	192113247	0.079	0.302078	-0.495	1	0.999	0.944	0.999	0.999	G	A	95.1	Entrepelado
rs80813646	1	192125088	-0.047	0.610808	-0.495	1	0.999	0.664	0.999	0.999	C	A	89.8	Entrepelado
rs80893774	1	192522425	-0.495	1	0.038	0.626381	0.999	0.999	0.999	0.999	A	G	96	Retinto
rs81349975	1	192653248	0.028	0.63752	-0.495	1	0.999	0.983	0.999	0.999	A	G	93.4	Entrepelado
rs81349981	1	192679093	0.046	0.578294	-0.495	1	0.999	0.989	0.999	0.999	A	G	96.7	Entrepelado
rs81349984	1	192716386	0.046	0.578294	-0.495	1	0.999	0.989	0.999	0.999	C	A	96.7	Entrepelado
rs80979457	1	192874097	-0.209	0.00720154	0.062	0.496691	0.746	0.856	0.656	0.999	G	A	77.3	Entrepelado
rs81276863	1	193189753	-0.215	0.00236526	-0.049	0.538139	0.951	0.791	0.944	0.901	G	A	76.7	Entrepelado
rs81480002	1	193212545	-0.119	0.0809861	0.001	1	0.999	0.871	0.999	0.999	G	A	88.5	Entrepelado
rs80957165	1	193377210	-0.073	0.321706	0.059	0.507122	0.951	0.97	0.771	0.999	C	A	83.7	Entrepelado
rs80782363	1	193940658	0.177	0.0506745	0.113	0.256232	0.395	0.999	0.178	0.496	G	A	67.1	Entrepelado
rs80839645	1	194087629	-0.034	0.689157	0.164	0.0676557	0.437	0.983	0.051	0.272	G	A	59.1	Entrepelado
rs80904604	1	195003570	0.041	0.575236	-0.495	1	0.999	0.944	0.999	0.999	G	A	94.8	Entrepelado
rs323807748	1	195898918	-0.093	0.19255	-0.167	0.243711	0.664	0.893	0.451	0.658	A	C	64.6	Entrepelado
rs322857203	1	196470844	0.025	0.735635	-0.495	1	0.999	0.906	0.999	0.999	G	A	92.6	Entrepelado
rs81259252	1	197180209	-0.066	0.319254	-0.495	1	0.999	0.843	0.999	0.999	A	G	89.2	Entrepelado
rs80910885	1	197608882	0.069	0.351787	-0.495	1	0.999	0.989	0.999	0.999	A	G	96	Entrepelado
rs80799755	1	197647743	0.069	0.351787	-0.495	1	0.999	0.989	0.999	0.999	A	G	96	Entrepelado
rs80810766	1	197756587	-0.066	0.319254	-0.495	1	0.999	0.843	0.999	0.999	G	A	89.2	Entrepelado
rs80886040	1	197804176	0.069	0.351787	-0.495	1	0.999	0.989	0.999	0.999	A	G	96	Entrepelado
rs80997705	1	197821440	0.069	0.351787	-0.495	1	0.999	0.989	0.999	0.999	A	G	96	Entrepelado
rs334266744	1	197851835	0.061	0.429195	-0.495	1	0.999	0.989	0.999	0.999	G	A	95.9	Entrepelado
rs80906129	1	197924447	0.074	0.34305	-0.495	1	0.999	0.989	0.999	0.999	G	A	96.1	Entrepelado
rs80904234	1	197974601	0.069	0.351787	-0.495	1	0.999	0.989	0.999	0.999	G	A	96	Entrepelado
rs80994733	1	198584818	-0.1	0.224244	0.238	0.0171692	0.539	0.97	0.022	0.279	A	G	58.6	Entrepelado
rs321630178	1	199643491	-0.135	0.0922308	0.014	0.867109	0.904	0.936	0.999	0.999	A	G	87.6	Retinto
rs80859002	1	200959991	0.081	0.385528	-0.113	0.405485	0.509	0.027	0.999	0.999	G	A	89.6	Entrepelado
rs81350201	1	202762089	0.031	0.673098	-0.047	0.549062	0.951	0.944	0.976	0.877	G	A	84.5	Common
rs80920393	1	202824348	-0.313	0.0329765	0.007	0.912771	0.946	0.999	0.914	0.999	A	G	90	Retinto
rs81001346	1	202913952	-0.074	0.338527	-0.108	0.155239	0.999	0.869	0.981	0.999	G	A	85.2	Retinto
rs80859137	1	202955001	-0.007	0.920344	0.033	0.677459	0.722	0.746	0.999	0.813	A	G	81.8	Retinto
rs80962874	1	203367107	-0.084	0.26222	0.065	0.571608	0.751	0.946	0.327	0.546	A	C	64.9	Entrepelado
rs331218465	1	204366919	0.073	0.289703	-0.495	0.241126	0.912	0.11	0.999	0.999	A	G	89.3	Entrepelado
rs80962618	1	204419840	0.206	0.013351	-0.193	0.161193	0.624	0.104	0.999	0.999	G	A	84.3	Entrepelado
rs80897682	1	204613927	0.252	0.00347426	0.499	0.239421	0.864	0.245	0.999	0.999	C	A	89.3	Entrepelado
rs81238314	1	204652721	0.033	0.698535	0.187	0.0463178	0.408	0.999	0.051	0.363	C	A	60.4	Entrepelado
rs81474323	1	205018827	-0.047	0.582008	-0.022	0.789886	0.963	0.983	0.976	0.944	A	G	88.4	Common
rs80889306	1	205091755	-0.049	0.558103	-0.495	1	0.999	0.983	0.999	0.999	A	G	95.7	Entrepelado
rs80995761	1	205208449	0.001	1	0.056	0.736754	0.999	0.963	0.999	0.999	A	G	91.5	Entrepelado
rs80907545	1	205821718	0.127	0.636764	0.009	0.920344	0.696	0.477	0.999	0.904	A	G	81	Retinto
rs80847867	1	206267344	-0.085	0.341178	-0.495	1	0.999	0.983	0.999	0.999	A	G	95.4	Entrepelado
rs81350325	1	206289681	0.039	0.590221	-0.495	1	0.999	0.983	0.999	0.999	A	G	95.4	Entrepelado
rs81350312	1	206310423	0.039	0.590221	-0.495	1	0.999	0.983	0.999	0.999	A	G	95.4	Entrepelado
rs81271181	1	206324996	0.039	0.590221	-0.495	1	0.999	0.983	0.999	0.999	A	G	95.4	Entrepelado
rs81284124	1	206345822	-0.189	0.00583359	0.001	0.974773	0.906	0.845	0.999	0.925	C	A	80	Entrepelado
rs81312801	1	206498464	-0.329	0.000174083	-0.073	0.359111	0.84	0.797	0.936	0.965	G	A	81.7	Retinto
rs81350332	1	206580231	0.079	0.487518	-0.009	0.887537	0.999	0.999	0.976	0.955	A	G	92.3	Retinto
rs338654768	1	206685608	-0.015	0.787018	0.056	0.736754	0.999	0.919	0.999	0.999	A	G	88.8	Entrepelado
rs325605273	1	206845864	-0.065	0.410276	-0.009	0.920344	0.963	0.983	0.976	0.919	A	G	88.2	Common
rs340416932	1	207194779	-0.041	0.655529	-0.495	1	0.999	0.983	0.999	0.999	G	A	96.2	Entrepelado
rs341492318	1	207265531	-0.068	0.302759	-0.076	0.307125	0.999	0.97	0.944	0.97	G	A	84.3	Entrepelado
rs81297004	1	207473119	0.022	0.740144	-0.495	1	0.999	0.963	0.999	0.999	G	A	93.4	Entrepelado
rs81350391	1	207583837	0.022	0.740144	-0.495	1	0.999	0.963	0.999	0.999	G	A	93.4	Entrepelado
rs80894803	1	207584296	-0.093	0.261084	0.084	0.431047	0.999	0.765	0.999	0.899	G	A	85.8	Retinto
rs81350399	1	207641005	0.091	0.389981	-0.015	0.826581	0.999	0.999	0.976	0.949	C	A	91.2	Retinto
rs81350402	1	207698261	0.091	0.389981	-0.006	0.938258	0.999	0.999	0.976	0.949	G	A	91.2	Retinto
rs81350410	1	207765399	-0.196	0.0104472	0.027	0.811302	0.899	0.938	0.603	0.79	G	A	75.1	Entrepelado
rs80913893	1	208054784	-0.087	0.246858	-0.101	0.655529	0.999	0.808	0.999	0.999	A	C	88.8	Entrepelado
rs81350445	1	208651542	-0.1	0.164104	-0.026	0.756684	0.999	0.931	0.968	0.944	A	G	85.3	Entrepelado
rs327328063	1	208671973	-0.1	0.164104	-0.026	0.756684	0.999	0.931	0.968	0.944	A	G	85.3	Entrepelado
rs80994012	1	209150634	0.02	0.832004	-0.495	1	0.999	0.989	0.999	0.999	A	C	97	Entrepelado
rs80942774	1	209378470	-0.196	0.00166813	-0.101	0.655529	0.999	0.919	0.999	0.999	G	A	87.6	Entrepelado
rs80827781	1	209406072	-0.122	0.0725218	-0.495	1	0.999	0.952	0.999	0.999	A	G	92	Entrepelado
rs80951176	1	209543489	-0.196	0.0229406	-0.002	1	0.794	0.806	0.736	0.858	C	A	71.4	Common
rs80961218	1	209767397	-0.063	0.462847	-0.026	0.797252	0.826	0.826	0.931	0.949	C	A	83.9	Retinto
rs343738881	1	211193385	-0.028	0.766735	-0.009	0.899343	0.619	0.819	0.885	0.837	C	A	77.7	Retinto
rs81350495	1	212065487	-0.186	0.0230597	0.033	0.700454	0.723	0.869	0.877	0.893	A	G	77.7	Common
rs321139690	1	212092945	-0.169	0.0349217	0.033	0.700454	0.714	0.871	0.877	0.893	G	A	77.9	Common
rs80928863	1	212255704	-0.135	0.0436513	-0.495	1	0.999	0.931	0.999	0.999	A	C	90.4	Entrepelado
rs323223508	1	212536112	-0.041	0.64834	-0.495	1	0.999	0.989	0.999	0.999	A	G	96.2	Entrepelado
rs345185641	1	212867918	-0.021	0.747081	-0.081	0.333826	0.811	0.899	0.845	0.765	C	A	74.5	Entrepelado
rs334749405	1	213093951	-0.021	0.747081	-0.081	0.333826	0.811	0.899	0.845	0.765	A	G	74.5	Entrepelado
rs81000614	1	213188617	-0.015	0.839538	-0.028	0.804922	0.76	0.919	0.619	0.72	G	A	69.8	Entrepelado
rs80984188	1	213743531	-0.015	0.839538	-0.026	0.803362	0.76	0.919	0.59	0.722	C	A	69.6	Entrepelado
rs80789031	1	214101279	-0.015	0.839538	-0.026	0.803362	0.76	0.919	0.59	0.722	C	A	69.6	Entrepelado
rs80975331	1	214125503	-0.015	0.839538	-0.03	0.759152	0.76	0.919	0.571	0.72	C	A	69.2	Common
rs80879558	1	214148407	-0.061	0.369603	-0.026	0.788447	0.776	0.891	0.571	0.715	A	G	67.9	Entrepelado
rs340907062	1	214241377	-0.036	0.599997	-0.02	0.833854	0.648	0.919	0.59	0.71	A	G	67.3	Entrepelado
rs80971869	1	214359980	-0.036	0.599997	-0.02	0.833854	0.648	0.919	0.59	0.71	A	G	67.3	Entrepelado
rs80841267	1	214634063	0.058	0.318767	-0.087	0.381457	0.999	0.12	0.999	0.791	G	A	79.1	Common
rs81350550	1	214641669	0.058	0.318767	-0.087	0.381457	0.999	0.12	0.999	0.791	C	A	79.1	Common
rs80854195	1	214762583	0.02	0.791337	-0.253	0.0387909	0.999	0.085	0.999	0.918	G	A	83.4	Entrepelado
rs80940728	1	215008801	0.287	0.0272327	-0.054	0.556957	0.999	0.999	0.912	0.976	G	A	93.1	Retinto
rs80930741	1	215167852	-0.06	0.412703	-0.02	0.833854	0.69	0.925	0.59	0.71	G	A	67.7	Entrepelado
rs80790271	1	215223219	-0.135	0.0609259	0.052	0.672234	0.826	0.944	0.578	0.658	G	A	72.6	Entrepelado
rs80979550	1	215373992	-0.135	0.0609259	0.033	0.781405	0.826	0.944	0.571	0.664	A	C	72.4	Entrepelado
rs80815028	1	215454308	-0.135	0.0609259	0.052	0.672234	0.826	0.944	0.578	0.658	G	A	72.6	Entrepelado
rs80880432	1	215505011	-0.047	0.505198	-0.02	0.833854	0.677	0.925	0.59	0.71	A	C	68.1	Entrepelado
rs80809533	1	215568219	-0.255	0.000896008	0.137	0.202952	0.725	0.789	0.365	0.358	A	G	57.2	Entrepelado
rs342500476	1	215617047	-0.124	0.0795535	0.057	0.644426	0.826	0.938	0.578	0.653	C	A	72.7	Entrepelado
rs80965668	1	215675622	-0.135	0.0548382	0.052	0.672234	0.826	0.944	0.578	0.658	A	C	72.1	Entrepelado
rs330516461	1	215847916	-0.172	0.0150381	-0.228	0.052524	0.999	0.837	0.999	0.919	A	G	82.8	Entrepelado
rs326387860	1	215939709	-0.106	0.221752	-0.022	0.847465	0.999	0.97	0.999	0.981	G	A	92.9	Entrepelado
rs318301728	1	216032835	-0.106	0.221752	-0.022	0.847465	0.999	0.97	0.999	0.981	A	G	92.9	Entrepelado
rs81350589	1	216177101	-0.026	0.695685	-0.274	0.0220987	0.999	0.091	0.999	0.845	A	G	83.2	Entrepelado
rs328590797	1	216206523	-0.026	0.695685	-0.274	0.0220987	0.999	0.091	0.999	0.845	G	A	83.2	Entrepelado
rs81350597	1	216257699	-0.161	0.0432911	-0.028	0.721563	0.955	0.797	0.999	0.899	A	C	81.6	Retinto
rs80961769	1	216371018	-0.154	0.0275342	-0.154	0.0769109	0.893	0.944	0.875	0.919	G	A	79.5	Entrepelado
rs80824612	1	216606762	-0.154	0.0567127	-0.495	1	0.999	0.771	0.999	0.999	G	A	89.8	Entrepelado
rs80816285	1	216632910	-0.108	0.123055	-0.015	0.899343	0.709	0.877	0.584	0.693	A	G	66	Entrepelado
rs80829340	1	216653518	-0.108	0.123055	-0.015	0.899343	0.709	0.877	0.584	0.693	A	G	66	Entrepelado
rs80829855	1	216686175	-0.154	0.0567127	-0.495	1	0.999	0.771	0.999	0.999	A	G	89.8	Entrepelado
rs345162971	1	216792256	-0.154	0.0567127	-0.495	1	0.999	0.771	0.999	0.999	G	A	89.8	Entrepelado
rs80898315	1	217120182	-0.154	0.0567127	-0.495	1	0.999	0.771	0.999	0.999	G	A	89.8	Entrepelado
rs80859563	1	217427262	-0.141	0.0676146	-0.183	0.0573986	0.845	0.813	0.888	0.917	A	G	80.9	Entrepelado
rs81350633	1	217541141	-0.141	0.0676146	-0.183	0.0573986	0.845	0.813	0.888	0.917	G	A	80.9	Entrepelado
rs81350637	1	217839670	0.094	0.219904	0.094	0.298698	0.888	0.97	0.963	0.944	G	A	89.8	Entrepelado
rs81350641	1	217875734	0.094	0.219904	0.094	0.298698	0.888	0.97	0.963	0.944	A	G	89.8	Entrepelado
rs80956286	1	217920173	-0.081	0.194924	-0.154	0.127556	0.944	0.931	0.778	0.813	G	A	75.5	Entrepelado
rs80885210	1	217954117	-0.081	0.194924	-0.154	0.127556	0.944	0.931	0.778	0.813	G	A	75.5	Entrepelado
rs80863776	1	218126407	0.052	0.508089	0.101	0.251491	0.906	0.983	0.963	0.917	G	A	88.3	Entrepelado
rs80892782	1	218236335	0.046	0.570408	-0.02	0.869482	0.912	0.97	0.999	0.981	C	A	92	Entrepelado
rs80837832	1	219114187	0.097	0.261084	-0.495	1	0.999	0.97	0.999	0.999	A	G	97	Entrepelado
rs323140386	1	219185674	-0.034	0.681002	0.071	0.418331	0.438	0.925	0.098	0.533	A	G	57.8	Entrepelado
rs320324505	1	219193992	-0.081	0.210498	-0.154	0.127556	0.944	0.931	0.778	0.813	G	A	75.3	Entrepelado
rs80807448	1	219236113	-0.001	0.964329	-0.092	0.221597	0.89	0.08	0.976	0.557	G	A	73.3	Common
rs80827237	1	219638644	-0.015	0.832004	-0.098	0.235555	0.858	0.525	0.79	0.683	A	G	74.3	Common
rs333392823	1	220115177	-0.178	0.0540874	0.007	0.964329	0.999	0.899	0.999	0.97	G	A	87.7	Retinto
rs80983144	1	220363585	-0.207	0.0132382	-0.031	0.736754	0.571	0.771	0.608	0.726	G	A	65.5	Entrepelado
rs327636074	1	220482311	0.121	0.237899	0.025	0.835725	0.595	0.291	0.624	0.419	A	G	63.6	Entrepelado
rs340194186	1	220556587	0.087	0.442419	-0.148	0.0724333	0.888	0.999	0.84	0.999	G	A	87.8	Retinto
rs81350676	1	220650409	0.087	0.442419	-0.148	0.0724333	0.888	0.999	0.84	0.999	A	C	87.8	Retinto
rs343807971	1	220676184	0.087	0.442419	-0.148	0.0724333	0.888	0.999	0.84	0.999	G	A	87.8	Retinto
rs343408444	1	220910614	-0.183	0.0574331	-0.074	0.370198	0.906	0.68	0.917	0.717	A	G	73.3	Retinto
rs80843156	1	220945730	0.079	0.428826	-0.023	0.734522	0.999	0.999	0.906	0.944	A	G	87.6	Retinto
rs81350703	1	221122834	0.02	0.801816	-0.129	0.237059	0.999	0.976	0.999	0.957	A	G	91.7	Entrepelado
rs80969821	1	221303393	-0.189	0.00714958	0.001	1	0.957	0.845	0.999	0.999	A	C	86.6	Entrepelado
rs81350722	1	221372453	-0.108	0.163886	0.033	0.664586	0.968	0.983	0.999	0.938	T	A	86.9	Common
rs80926902	1	221642261	-0.127	0.139724	-0.495	1	0.999	0.936	0.999	0.999	G	A	95	Entrepelado
rs81350731	1	221785547	-0.078	0.364888	0.051	0.651511	0.999	0.989	0.999	0.999	G	A	93	Entrepelado
rs80910931	1	221910743	0.039	0.590221	-0.495	1	0.999	0.983	0.999	0.999	G	A	95.4	Entrepelado
rs80799604	1	221923722	-0.068	0.374706	-0.169	0.0846124	0.871	0.983	0.746	0.851	G	A	76.2	Entrepelado
rs80996681	1	221999900	-0.146	0.0432399	-0.495	1	0.999	0.79	0.999	0.999	G	A	86.9	Entrepelado
rs80874332	1	222033049	-0.109	0.144064	0.078	0.431791	0.753	0.931	0.171	0.546	A	G	61	Entrepelado
rs80790417	1	222064928	-0.047	0.765452	-0.054	0.573416	0.999	0.999	0.893	0.976	A	G	92	Retinto
rs81323095	1	222471721	-0.156	0.0410973	-0.154	0.116334	0.912	0.797	0.925	0.843	G	A	79.7	Entrepelado
rs80874488	1	222675813	-0.119	0.166852	-0.495	1	0.999	0.968	0.999	0.999	G	A	95.2	Entrepelado
rs80980757	1	222775372	-0.009	0.879457	-0.094	0.323188	0.999	0.912	0.981	0.946	A	G	84.5	Common
rs81350768	1	223458113	-0.495	1	-0.073	0.341178	0.999	0.999	0.834	0.999	G	A	90	Retinto
rs81350794	1	224027931	-0.089	0.294486	-0.076	0.30072	0.845	0.983	0.858	0.938	A	G	81.6	Retinto
rs80893626	1	224359298	-0.083	0.565071	0.043	0.550736	0.999	0.999	0.999	0.999	A	G	93.5	Retinto
rs80849825	1	224395358	-0.083	0.565071	0.048	0.54246	0.999	0.999	0.999	0.999	G	A	93.6	Retinto
rs320781667	1	224501231	-0.274	0.00135211	0.014	0.835725	0.999	0.784	0.999	0.97	A	G	85.9	Retinto
rs324813099	1	224826959	-0.146	0.12274	0.027	0.722616	0.999	0.899	0.999	0.97	A	C	88.4	Retinto
rs80876824	1	225129759	-0.068	0.445139	-0.004	0.974773	0.999	0.851	0.999	0.938	C	A	87.5	Retinto
rs81350804	1	225149683	-0.068	0.445139	0.007	0.909224	0.999	0.851	0.999	0.938	G	A	87.6	Retinto
rs81263236	1	225185501	-0.068	0.445139	-0.004	0.974773	0.999	0.851	0.999	0.938	A	C	87.5	Retinto
rs81307153	1	225220018	-0.124	0.134568	0.126	0.268382	0.421	0.893	0.203	0.397	C	A	57.1	Entrepelado
rs80820462	1	225309503	-0.079	0.422627	-0.021	0.798761	0.999	0.731	0.999	0.87	A	G	85.1	Retinto
rs80847026	1	225322059	-0.079	0.422627	-0.01	0.924419	0.999	0.731	0.999	0.87	A	G	85.1	Retinto
rs80847831	1	225366171	-0.079	0.422627	-0.01	0.924419	0.999	0.731	0.999	0.87	G	A	85.1	Retinto
rs81243442	1	225614369	-0.007	0.95632	-0.06	0.432538	0.893	0.912	0.951	0.899	A	G	80.5	Common
rs80987260	1	225753860	-0.007	0.95632	-0.06	0.432538	0.893	0.912	0.951	0.899	G	A	80.5	Common
rs80920897	1	225845727	-0.065	0.550177	-0.041	0.693802	0.819	0.989	0.557	0.999	G	A	81.4	Entrepelado
rs81350830	1	226125469	0.033	0.781405	-0.094	0.223306	0.931	0.336	0.919	0.552	A	G	70.4	Common
rs81305266	1	226269523	-0.044	0.596701	-0.049	0.631524	0.597	0.834	0.559	0.671	A	G	64.7	Entrepelado
rs80902301	1	226384220	-0.173	0.00767835	-0.129	0.16663	0.888	0.957	0.925	0.925	A	C	82.1	Common
rs80832073	1	226422356	-0.202	0.0188433	-0.049	0.500442	0.957	0.807	0.912	0.759	A	G	77.7	Retinto
rs80795494	1	226497240	-0.234	0.000348291	-0.111	0.244058	0.869	0.912	0.871	0.813	G	A	74.1	Entrepelado
rs344521623	1	226879335	-0.173	0.00767835	-0.129	0.16663	0.888	0.957	0.925	0.925	A	C	82.1	Common
rs80978360	1	226988962	-0.173	0.00767835	-0.129	0.16663	0.888	0.957	0.925	0.925	A	G	82.1	Common
rs81350852	1	227170572	-0.209	0.00728224	0.001	1	0.999	0.84	0.999	0.912	A	G	83	Retinto
rs344658466	1	227243051	-0.022	0.811302	-0.495	1	0.999	0.983	0.999	0.999	G	A	95.7	Entrepelado
rs343253280	1	227305858	-0.127	0.16356	0.039	0.641335	0.999	0.805	0.999	0.906	A	C	86.2	Retinto
rs326283207	1	227681242	0.058	0.525544	-0.076	0.314424	0.832	0.746	0.951	0.832	G	A	79	Retinto
rs337065369	1	227781084	-0.022	0.754243	-0.142	0.063405	0.773	0.951	0.999	0.887	A	C	82	Entrepelado
rs331867404	1	227957091	-0.185	0.014936	-0.215	0.0346366	0.651	0.919	0.664	0.819	G	A	67.2	Entrepelado
rs81350867	1	228237780	0.099	0.230625	-0.148	0.0559347	0.806	0.999	0.851	0.891	A	G	82.2	Entrepelado
rs80999502	1	228598178	-0.06	0.677459	-0.007	0.974773	0.677	0.664	0.617	0.639	A	G	64.9	Common
rs80891802	1	228725246	0.059	0.400442	-0.074	0.527606	0.578	0.963	0.578	0.891	G	A	73.2	Entrepelado
rs81350880	1	228780889	-0.022	0.811302	-0.495	1	0.999	0.983	0.999	0.999	G	A	95.7	Entrepelado
rs81237281	1	228819808	-0.022	0.811302	-0.495	1	0.999	0.983	0.999	0.999	A	G	95.7	Entrepelado
rs80901419	1	228950643	-0.073	0.380217	-0.142	0.0571575	0.899	0.989	0.999	0.951	G	A	85.4	Common
rs80980665	1	228971819	-0.073	0.380217	-0.142	0.0571575	0.899	0.989	0.999	0.951	A	C	85.4	Common
rs80952393	1	228987611	-0.073	0.380217	-0.142	0.0571575	0.899	0.989	0.999	0.951	A	G	85.4	Common
rs80905481	1	229012388	-0.089	0.243018	-0.141	0.0665552	0.819	0.989	0.999	0.925	A	G	84.1	Common
rs81334011	1	229039539	-0.089	0.243018	-0.141	0.0665552	0.819	0.989	0.999	0.925	A	C	84.1	Common
rs80914508	1	229159956	-0.017	0.816244	-0.495	1	0.999	0.983	0.999	0.999	C	A	95.1	Entrepelado
rs80823843	1	229378102	-0.028	0.698535	-0.014	0.876885	0.999	0.983	0.746	0.784	G	A	80.6	Entrepelado
rs80784145	1	229487778	0.001	0.974773	-0.052	0.51894	0.999	0.965	0.999	0.893	G	A	86.7	Common
rs80870124	1	229566426	-0.183	0.0156303	0.015	0.899343	0.856	0.887	0.453	0.906	G	A	72.4	Entrepelado
rs80813868	1	229638669	0.22	0.0173363	0.124	0.361984	0.853	0.999	0.36	0.797	A	C	78.5	Common
rs80823332	1	229687578	0.169	0.191115	-0.081	0.274927	0.999	0.999	0.917	0.949	G	A	88.8	Retinto
rs81350907	1	229732244	0.113	0.389341	0.124	0.361984	0.871	0.999	0.36	0.797	G	A	79.3	Retinto
rs80944689	1	230005686	-0.335	0.00273399	0.126	0.409243	0.656	0.712	0.283	0.552	G	A	58.7	Retinto
rs81273046	1	230496080	0.169	0.242328	-0.026	0.725803	0.999	0.999	0.999	0.976	A	C	92.4	Retinto
rs81350959	1	230514814	-0.191	0.240613	-0.012	0.874367	0.891	0.999	0.999	0.951	A	G	90.8	Retinto
rs80783062	1	230905205	-0.002	0.964329	0.033	0.771948	0.963	0.963	0.978	0.999	C	A	92.1	Entrepelado
rs80849036	1	230944268	0.007	0.92873	0.033	0.771948	0.963	0.963	0.978	0.999	A	G	92.3	Entrepelado
rs80797286	1	231254950	-0.122	0.10877	-0.036	0.71229	0.957	0.856	0.728	0.778	A	G	75.4	Common
rs81329340	1	231301794	0.286	0.000403698	-0.194	0.127638	0.52	0.219	0.746	0.557	G	A	62.4	Entrepelado
rs80796677	1	231541431	-0.495	1	-0.018	0.784191	0.999	0.999	0.999	0.999	A	G	94	Retinto
rs80954510	1	231615656	-0.094	0.197603	0.033	0.76165	0.955	0.912	0.981	0.957	G	A	88.7	Entrepelado
rs80957192	1	231629493	-0.094	0.197603	0.033	0.76165	0.955	0.912	0.981	0.957	G	A	88.8	Entrepelado
rs80784581	1	231754864	-0.089	0.171704	0.158	0.0543147	0.778	0.912	0.165	0.419	A	G	59.8	Entrepelado
rs80820722	1	231776164	-0.103	0.127638	0.132	0.109322	0.771	0.912	0.171	0.405	G	A	58.5	Entrepelado
rs81350996	1	231964644	-0.055	0.642876	-0.012	0.882087	0.839	0.989	0.999	0.955	G	A	90.4	Retinto
rs81351003	1	232051754	-0.055	0.642876	-0.012	0.882087	0.839	0.989	0.999	0.955	A	C	90.4	Retinto
rs81245142	1	232091885	0.076	0.496691	-0.127	0.13207	0.813	0.989	0.805	0.887	C	A	82.4	Retinto
rs81351014	1	232226731	0.127	0.129291	0.06	0.686409	0.999	0.725	0.999	0.925	G	A	89.9	Entrepelado
rs80982918	1	232382826	0.081	0.246858	0.145	0.123213	0.791	0.983	0.165	0.639	A	G	69.4	Entrepelado
rs80950633	1	232404726	0.081	0.246858	0.145	0.123213	0.791	0.983	0.165	0.639	G	A	69.4	Entrepelado
rs80877347	1	232422733	0.081	0.246858	0.145	0.123213	0.791	0.983	0.165	0.639	A	G	69.4	Entrepelado
rs325619961	1	232560912	-0.015	0.833854	0.159	0.09885	0.946	0.944	0.976	0.938	G	A	87.9	Entrepelado
rs328230015	1	233027655	-0.129	0.102063	-0.129	0.137475	0.858	0.843	0.813	0.925	C	A	78.5	Common
rs80809582	1	233651899	0.054	0.423711	-0.055	0.54355	0.539	0.12	0.923	0.727	G	A	75.1	Entrepelado
rs338367690	1	233689387	-0.167	0.0318046	-0.034	0.725803	0.912	0.658	0.931	0.925	G	A	82.7	Common
rs80848309	1	233773037	-0.167	0.0318046	-0.034	0.725803	0.912	0.658	0.931	0.925	G	A	82.7	Common
rs334795079	1	233857684	-0.167	0.0318046	-0.034	0.725803	0.912	0.658	0.931	0.925	G	A	82.7	Common
rs80966746	1	234514743	0.132	0.116038	-0.196	0.0416345	0.626	0.178	0.821	0.699	A	G	69	Entrepelado
rs81351076	1	235291491	0.022	0.794271	0.039	0.640568	0.999	0.97	0.826	0.976	A	G	88.5	Common
rs322237693	1	235395932	0.132	0.335904	-0.009	0.91647	0.771	0.999	0.778	0.976	A	G	86.9	Retinto
rs328248676	1	235509934	-0.154	0.137832	-0.1	0.372292	0.951	0.595	0.981	0.912	G	A	83.2	Entrepelado
rs338590405	1	235598550	0.057	0.548506	-0.094	0.234394	0.603	0.999	0.586	0.906	A	G	76.9	Entrepelado
rs81351091	1	235722108	-0.281	0.0181356	-0.087	0.327691	0.517	0.771	0.699	0.597	A	G	65.9	Retinto
rs80818252	1	235747958	-0.281	0.0181356	-0.087	0.327691	0.517	0.771	0.699	0.597	A	G	65.9	Retinto
rs81275979	1	235789242	-0.214	0.0599777	-0.173	0.0363204	0.704	0.778	0.893	0.733	G	A	73.5	Retinto
rs81351094	1	235825912	-0.214	0.0599777	-0.159	0.0567809	0.704	0.778	0.899	0.731	A	G	73.6	Retinto
rs80818319	1	235999464	0.004	0.95632	-0.148	0.140543	0.312	0.819	0.546	0.558	A	G	59.6	Entrepelado
rs80931690	1	236016101	-0.002	1	-0.161	0.0500435	0.547	0.819	0.899	0.722	G	A	71.4	Entrepelado
rs331847246	1	236040232	-0.002	1	-0.161	0.0500435	0.547	0.819	0.899	0.722	G	A	71.4	Entrepelado
rs80814214	1	236097177	-0.002	1	-0.161	0.0500435	0.547	0.819	0.899	0.722	A	G	71.4	Entrepelado
rs81351117	1	236150856	0.041	0.517436	0.06	0.691934	0.999	0.888	0.999	0.931	G	A	88.5	Entrepelado
rs332802492	1	236195522	0.257	0.00634717	-0.148	0.229171	0.541	0.277	0.733	0.539	A	G	64.3	Entrepelado
rs320127242	1	236370494	-0.129	0.0572607	-0.074	0.356552	0.999	0.931	0.886	0.807	A	G	78	Common
rs80975798	1	236449371	0.061	0.456282	0.007	0.949571	0.999	0.97	0.683	0.97	A	G	83.8	Common
rs80795535	1	236472874	-0.236	0.0262117	-0.116	0.139361	0.56	0.752	0.826	0.771	G	A	67	Entrepelado
rs81351143	1	236804086	0.039	0.679225	-0.089	0.27153	0.61	0.999	0.586	0.877	A	G	76.3	Entrepelado
rs81296577	1	236815238	0.199	0.0340339	-0.005	0.938258	0.999	0.983	0.999	0.97	G	A	92.1	Common
rs81351174	1	237063233	-0.175	0.0844557	-0.106	0.360831	0.758	0.957	0.69	0.717	A	G	74	Retinto
rs81333446	1	237132096	0.295	0.00554969	0.204	0.0547724	0.359	0.226	0.266	0.322	G	A	58.8	Entrepelado
rs81351187	1	237288346	-0.062	0.364888	-0.495	1	0.999	0.864	0.999	0.999	A	G	90.6	Entrepelado
rs80887369	1	237709115	-0.124	0.0634434	0.156	0.165307	0.858	0.919	0.384	0.485	G	A	66.5	Entrepelado
rs319623100	1	237779701	-0.105	0.182272	0.094	0.404469	0.474	0.882	0.309	0.851	A	C	67.4	Entrepelado
rs81296893	1	237897424	-0.074	0.296915	-0.226	0.0897417	0.999	0.871	0.999	0.949	A	C	88.5	Entrepelado
rs80969993	1	238140373	-0.034	0.727952	-0.015	0.833854	0.797	0.97	0.944	0.955	G	A	86.1	Common
rs80835103	1	238194434	-0.034	0.649129	-0.106	0.197468	0.999	0.951	0.891	0.999	G	A	84.9	Common
rs81002251	1	238199493	-0.034	0.649129	-0.106	0.197468	0.999	0.951	0.891	0.999	G	A	84.9	Common
rs80782552	1	238302666	0.033	0.691934	-0.106	0.197468	0.999	0.983	0.891	0.999	A	G	87.9	Common
rs80798416	1	238388679	-0.047	0.614971	-0.106	0.197468	0.999	0.989	0.891	0.999	A	G	88.4	Common
rs81351265	1	238431986	0.007	0.943628	-0.106	0.197468	0.999	0.983	0.891	0.999	G	A	87.6	Common
rs81351270	1	238444759	-0.065	0.453858	-0.093	0.247387	0.999	0.989	0.883	0.999	A	G	86.9	Common
rs80928482	1	238568635	-0.129	0.0590097	-0.007	0.964329	0.866	0.938	0.557	0.797	G	A	71.8	Entrepelado
rs80833191	1	238735705	-0.009	0.876885	-0.148	0.0736833	0.944	0.938	0.893	0.951	G	A	84.2	Common
rs81351295	1	238797027	-0.053	0.51894	0.012	0.86024	0.955	0.963	0.912	0.923	G	A	85	Retinto
rs81351286	1	238883560	-0.495	1	0.009	0.879457	0.999	0.999	0.999	0.999	A	G	95	Retinto
rs81351292	1	238901320	-0.495	1	0.022	0.768026	0.999	0.999	0.999	0.999	A	G	95	Retinto
rs80858804	1	239078163	-0.001	0.974773	-0.228	0.00480608	0.419	0.173	0.957	0.758	C	A	71.3	Common
rs80867540	1	239126885	-0.087	0.225978	-0.116	0.15855	0.893	0.877	0.893	0.944	A	G	80.9	Entrepelado
rs80827111	1	239269915	0.164	0.453054	-0.141	0.103615	0.638	0.498	0.893	0.838	G	A	75.3	Retinto
rs80906533	1	239327187	-0.015	0.86249	0.02	0.843449	0.512	0.97	0.39	0.963	G	A	72.9	Entrepelado
rs80833375	1	239361292	-0.148	0.101807	-0.129	0.333826	0.951	0.64	0.693	0.394	A	G	62.4	Retinto
rs80847685	1	239389749	-0.14	0.0537	0.198	0.0515905	0.771	0.869	0.251	0.491	A	G	61.9	Entrepelado
rs81351336	1	239433673	-0.228	0.0122591	-0.161	0.0514673	0.871	0.757	0.955	0.871	A	C	77	Retinto
rs80875802	1	239618615	-0.116	0.142292	-0.116	0.151508	0.877	0.951	0.888	0.999	A	G	82.9	Retinto
rs80970025	1	239657474	-0.209	0.0197597	0.126	0.166188	0.544	0.838	0.104	0.504	G	A	56.4	Entrepelado
rs81351370	1	239741131	0.033	0.704336	-0.495	1	0.999	0.989	0.999	0.999	A	G	96.3	Entrepelado
rs80819600	1	239755990	0.033	0.704336	-0.495	1	0.999	0.989	0.999	0.999	A	G	96.3	Entrepelado
rs80898914	1	239779386	0.033	0.704336	-0.083	0.245453	0.999	0.989	0.999	0.883	A	G	87.4	Common
rs322391069	1	239798082	-0.079	0.341445	-0.017	0.890366	0.739	0.808	0.527	0.426	A	G	60.3	Common
rs80856747	1	239806235	-0.079	0.341445	-0.017	0.890366	0.739	0.808	0.527	0.426	A	C	60.3	Common
rs80817198	1	239982240	-0.173	0.00691468	-0.081	0.302078	0.999	0.843	0.826	0.704	G	A	73.9	Common
rs80861281	1	240190577	0.004	1	-0.135	0.109668	0.771	0.838	0.791	0.832	C	A	76.9	Retinto
rs81304588	1	240228661	0.182	0.0836251	-0.07	0.307125	0.999	0.999	0.999	0.976	A	G	91	Retinto
rs80882888	1	240234227	0.182	0.0836251	-0.06	0.381768	0.999	0.999	0.999	0.976	G	A	91.1	Retinto
rs81223251	1	240303765	-0.06	0.553548	-0.057	0.511009	0.912	0.989	0.765	0.97	A	G	85.2	Retinto
rs331411937	1	240353716	-0.065	0.409243	-0.07	0.31347	0.999	0.938	0.999	0.97	G	A	86.6	Common
rs81351398	1	240436407	0.132	0.216563	0.004	1	0.385	0.792	0.53	0.573	A	G	67.1	Entrepelado
rs80910061	1	240527308	0.096	0.209772	-0.062	0.462433	0.999	0.989	0.807	0.906	G	A	85.8	Common
rs80961209	1	240565152	-0.009	0.8719	0.02	0.83762	0.999	0.906	0.445	0.778	A	G	73.9	Entrepelado
rs81228147	1	240647821	-0.103	0.229332	-0.028	0.754243	0.813	0.238	0.981	0.784	A	G	80.2	Entrepelado
rs81351438	1	240697025	0.02	0.817923	-0.161	0.100348	0.49	0.184	0.957	0.778	A	G	75.3	Entrepelado
rs81351448	1	240736129	-0.023	0.781405	-0.015	0.893273	0.999	0.952	0.925	0.949	G	A	88.9	Common
rs80906797	1	240843268	-0.495	1	-0.026	0.691005	0.999	0.999	0.999	0.999	G	A	93.8	Retinto
rs322884221	1	240862247	0.13	0.246858	-0.039	0.591505	0.999	0.999	0.999	0.999	A	G	91.6	Retinto
rs81296629	1	240864975	0.13	0.246858	-0.026	0.691005	0.999	0.999	0.999	0.999	C	A	91.7	Retinto
rs80879483	1	240901723	0.13	0.246858	-0.026	0.691005	0.999	0.999	0.999	0.999	A	G	91.7	Retinto
rs80946835	1	240926872	0.13	0.246858	-0.026	0.691005	0.999	0.999	0.999	0.999	G	A	91.7	Retinto
rs81351467	1	240959015	-0.017	0.809685	-0.073	0.276746	0.999	0.983	0.951	0.97	A	G	85.6	Common
rs81351478	1	240985789	0.091	0.258458	0.001	1	0.999	0.999	0.999	0.999	A	G	95.3	Entrepelado
rs81351483	1	241017170	0	1	-0.013	0.899343	0.723	0.957	0.39	0.717	C	A	70.8	Entrepelado
rs81351486	1	241038711	-0.495	1	-0.002	0.974773	0.999	0.999	0.936	0.999	G	A	95.9	Retinto
rs81351487	1	241062227	-0.186	0.00949642	0.009	0.949571	0.938	0.871	0.384	0.632	G	A	66.4	Entrepelado
rs81351495	1	241115601	-0.236	0.0182291	-0.015	0.876885	0.826	0.571	0.864	0.605	A	G	70.2	Entrepelado
rs323495125	1	242056339	0.065	0.371692	-0.1	0.3039	0.906	0.957	0.938	0.938	C	A	87	Retinto
rs80953481	1	242125708	0.065	0.371692	-0.1	0.3039	0.906	0.957	0.938	0.938	A	G	87	Retinto
rs80789191	1	242141428	0.065	0.371692	-0.1	0.3039	0.906	0.957	0.938	0.938	C	A	87	Retinto
rs80960198	1	242393537	-0.114	0.205337	-0.021	0.773272	0.963	0.944	0.877	0.936	G	A	86.3	Common
rs80855842	1	242512471	0.02	0.83762	-0.148	0.0897417	0.999	0.999	0.906	0.999	A	G	90.3	Retinto
rs81001146	1	242904754	0.074	0.590221	-0.01	0.899343	0.999	0.999	0.999	0.999	G	A	91.9	Retinto
rs80879372	1	243182935	0.025	0.754243	-0.262	0.0040932	0.813	0.925	0.791	0.887	G	A	78.4	Common
rs80782610	1	243336057	0.111	0.156265	-0.495	1	0.999	0.999	0.999	0.999	G	A	96.2	Entrepelado
rs80987446	1	243354397	-0.076	0.342514	-0.081	0.31901	0.999	0.925	0.858	0.925	G	A	84.3	Common
rs80923407	1	243367727	-0.076	0.342514	-0.081	0.31901	0.999	0.925	0.858	0.925	A	C	84.3	Common
rs80821928	1	243433857	-0.111	0.24633	0.022	0.835725	0.745	0.715	0.506	0.6	A	G	65.6	Retinto
rs80932312	1	243467061	0.06	0.497157	-0.196	0.0321028	0.464	0.309	0.906	0.752	G	A	76	Entrepelado
rs80889441	1	243490025	0.001	1	-0.074	0.422987	0.999	0.999	0.645	0.832	A	G	77	Common
rs81255724	1	243665860	-0.034	0.633757	0.059	0.606706	0.999	0.893	0.47	0.763	G	A	75.3	Entrepelado
rs330628904	1	243910068	0.074	0.328197	-0.066	0.513958	0.912	0.999	0.936	0.925	A	C	88.7	Common
rs81296523	1	244586907	-0.081	0.289488	-0.1	0.207899	0.899	0.813	0.946	0.693	A	G	76.2	Common
rs330530984	1	245120819	-0.495	1	0.026	0.76165	0.999	0.999	0.933	0.999	A	G	96	Retinto
rs343537868	1	245121167	-0.495	1	0.026	0.76165	0.999	0.999	0.933	0.999	A	G	96	Retinto
rs80832149	1	245136918	-0.098	0.152006	0.092	0.539752	0.999	0.944	0.983	0.976	G	A	91.1	Entrepelado
rs80938435	1	245222778	0.046	0.56981	0.137	0.170107	0.499	0.819	0.126	0.397	A	G	58.2	Entrepelado
rs80807760	1	245243350	-0.495	1	0.026	0.76165	0.999	0.999	0.933	0.999	A	G	96	Retinto
rs334377464	1	245270814	-0.03	0.724736	-0.324	0.00204578	0.685	0.178	0.978	0.819	G	A	81.5	Entrepelado
rs81351567	1	245332724	-0.495	1	0.026	0.76165	0.999	0.999	0.933	0.999	G	A	96	Retinto
rs81297072	1	245416808	-0.116	0.122192	-0.028	0.704336	0.957	0.759	0.999	0.893	A	G	85.3	Common
rs325129816	1	245488890	-0.116	0.122192	-0.028	0.704336	0.957	0.759	0.999	0.893	A	G	85.3	Common
rs80975041	1	245584156	-0.094	0.221752	-0.068	0.510033	0.826	0.839	0.603	0.677	A	G	70.4	Common
rs81271945	1	245699119	-0.154	0.0686921	-0.074	0.490696	0.832	0.651	0.784	0.552	G	A	68.1	Entrepelado
rs81351583	1	245754288	-0.154	0.0686921	-0.074	0.490696	0.832	0.651	0.784	0.552	C	A	68.1	Entrepelado
rs81351584	1	245815995	-0.154	0.0686921	-0.074	0.490696	0.832	0.651	0.784	0.552	G	A	68.1	Entrepelado
rs319305351	1	245899307	-0.154	0.0686921	-0.074	0.490696	0.832	0.651	0.784	0.552	A	G	68.1	Entrepelado
rs80942192	1	245929901	-0.135	0.0833674	-0.034	0.690079	0.951	0.645	0.944	0.693	A	G	76.5	Common
rs80837601	1	246010559	-0.135	0.0833674	-0.034	0.690079	0.951	0.645	0.944	0.693	G	A	76.5	Common
rs80988435	1	246046533	-0.135	0.0833674	-0.034	0.690079	0.951	0.645	0.944	0.693	A	C	76.5	Common
rs319777113	1	246116668	-0.098	0.144347	0.207	0.0601951	0.957	0.944	0.957	0.944	G	A	88.2	Entrepelado
rs327418049	1	246169713	-0.036	0.791337	-0.063	0.537603	0.553	0.314	0.858	0.645	G	A	69.5	Entrepelado
rs333976442	1	246185461	0.017	0.851596	0.041	0.729034	0.639	0.912	0.443	0.864	G	A	72.9	Entrepelado
rs332395415	1	246195557	0.017	0.851596	0.041	0.729034	0.639	0.912	0.443	0.864	A	T	72.9	Entrepelado
rs321979518	1	246199966	0.017	0.851596	0.041	0.729034	0.639	0.912	0.443	0.864	A	G	72.9	Entrepelado
rs80916719	1	246280089	-0.495	1	0.041	0.629308	0.999	0.999	0.936	0.999	A	G	96	Retinto
rs337578672	1	246328341	-0.249	0.00226666	-0.188	0.0301626	0.883	0.728	0.807	0.712	C	A	69.8	Entrepelado
rs342334839	1	246719806	0.014	0.890366	-0.039	0.64365	0.893	0.999	0.611	0.912	A	C	80.9	Retinto
rs334762002	1	246751579	-0.061	0.381147	0.092	0.539752	0.949	0.819	0.983	0.968	A	G	86.1	Entrepelado
rs336781301	1	246904367	-0.009	0.938258	-0.093	0.284809	0.938	0.999	0.717	0.888	A	G	81.9	Retinto
rs329701099	1	246917733	0.033	0.722616	0.006	0.95632	0.931	0.989	0.571	0.813	A	C	79	Entrepelado
rs336072257	1	247010131	-0.106	0.128049	-0.089	0.468293	0.999	0.843	0.999	0.999	G	A	85.4	Entrepelado
rs320893528	1	247245810	-0.142	0.158028	-0.089	0.291431	0.752	0.589	0.704	0.839	A	C	71.6	Retinto
rs80973735	1	247270138	-0.142	0.158028	-0.089	0.291431	0.752	0.589	0.704	0.839	C	A	71.6	Retinto
rs80906099	1	247304332	-0.142	0.150616	-0.089	0.291431	0.759	0.607	0.704	0.839	A	C	71.7	Retinto
rs80789476	1	247357028	0.032	0.794271	-0.119	0.143408	0.999	0.999	0.955	0.999	G	A	92	Retinto
rs80889716	1	247409683	-0.099	0.223462	0.087	0.539213	0.999	0.989	0.983	0.999	A	C	93.4	Entrepelado
rs328955912	1	247434446	-0.041	0.604003	-0.193	0.0180736	0.999	0.97	0.957	0.976	A	G	87.7	Common
rs342699415	1	247646429	-0.142	0.0511608	-0.135	0.0878138	0.871	0.97	0.877	0.912	A	G	80	Common
rs344887432	1	247785665	-0.122	0.273122	-0.021	0.847465	0.999	0.619	0.999	0.891	A	G	84.1	Entrepelado
rs323981533	1	247812905	-0.101	0.318038	0.071	0.394509	0.999	0.999	0.938	0.976	A	C	92.2	Retinto
rs80822297	1	247819917	-0.074	0.30072	-0.062	0.461605	0.752	0.838	0.912	0.858	A	C	76.5	Common
rs80794038	1	247835611	0.153	0.0217834	-0.495	1	0.999	0.949	0.999	0.999	G	A	94.2	Entrepelado
rs80834243	1	247896135	0.052	0.476006	-0.054	0.597357	0.999	0.968	0.999	0.976	A	C	91.2	Entrepelado
rs80954530	1	247929572	-0.186	0.0417823	0.01	0.882087	0.59	0.789	0.882	0.682	A	G	71.6	Retinto
rs80994331	1	247941462	-0.186	0.0417823	0.01	0.882087	0.59	0.789	0.882	0.682	A	G	71.6	Retinto
rs333587550	1	247954845	0.111	0.650715	0.022	0.76291	0.322	0.419	0.883	0.638	A	G	68.8	Common
rs326880254	1	247983652	0.111	0.650715	0.022	0.76291	0.322	0.419	0.883	0.638	A	G	68.8	Common
rs345301579	1	248018232	0.057	0.460368	0.044	0.710277	0.307	0.02	0.906	0.626	A	C	73.8	Entrepelado
rs332391568	1	248051792	0.132	0.0838837	0.001	1	0.999	0.983	0.999	0.999	G	A	93.8	Entrepelado
rs80891000	1	248183278	-0.126	0.263362	-0.495	1	0.999	0.544	0.999	0.999	A	C	87.7	Entrepelado
rs81351665	1	248369301	0.051	0.384583	-0.495	1	0.999	0.981	0.999	0.999	G	A	92.7	Entrepelado
rs80899828	1	248419665	0.079	0.307357	-0.495	1	0.999	0.871	0.999	0.999	A	G	91.5	Entrepelado
rs80975193	1	248453696	-0.495	1	0.094	0.258644	0.999	0.999	0.938	0.999	A	C	96.1	Retinto
rs329777094	1	248477881	-0.495	1	0.094	0.258644	0.999	0.999	0.938	0.999	G	A	96.1	Retinto
rs80925497	1	248501240	-0.495	1	0.094	0.258644	0.999	0.999	0.938	0.999	G	A	96.1	Retinto
rs80813157	1	248563038	-0.065	0.37806	-0.495	1	0.999	0.965	0.999	0.999	G	A	94.3	Entrepelado
rs80825272	1	248617370	-0.135	0.0594021	0.039	0.75546	0.951	0.839	0.983	0.97	C	A	88	Entrepelado
rs81314465	1	248794352	-0.06	0.50281	-0.495	1	0.999	0.989	0.999	0.999	C	A	96.3	Entrepelado
rs81351668	1	248798103	-0.06	0.50281	-0.495	1	0.999	0.989	0.999	0.999	G	A	96.3	Entrepelado
rs81264907	1	248814254	-0.028	0.730122	-0.009	0.909224	0.906	0.845	0.925	0.853	G	A	82.2	Common
rs320839458	1	248972663	-0.065	0.467871	0.106	0.230463	0.999	0.999	0.933	0.976	G	A	91.2	Common
rs329135392	1	248999553	0.025	0.801816	-0.028	0.734522	0.845	0.778	0.931	0.845	G	A	80.7	Retinto
rs80936070	1	249038089	-0.142	0.0716417	-0.047	0.662086	0.699	0.832	0.491	0.8	A	G	68.5	Retinto
rs330256561	1	249070117	-0.142	0.0716417	-0.047	0.662086	0.699	0.832	0.491	0.8	A	G	68.5	Retinto
rs321236697	1	249826755	0.335	0.0875421	0.001	0.974773	0.999	0.999	0.584	0.999	A	G	88.1	Retinto
rs80958104	1	249845309	-0.116	0.0757411	-0.135	0.137564	0.893	0.931	0.651	0.917	A	G	73.3	Entrepelado
rs80862802	1	249857625	-0.116	0.0757411	-0.135	0.137564	0.893	0.931	0.651	0.917	A	G	73.3	Entrepelado
rs80877237	1	249885559	-0.022	0.785599	0.145	0.0901888	0.999	0.983	0.239	0.899	G	A	74.6	Common
rs327460870	1	250086458	-0.078	0.511499	-0.105	0.204071	0.999	0.989	0.711	0.899	A	G	83.1	Retinto
rs81241640	1	250111173	-0.078	0.511499	-0.105	0.204071	0.999	0.989	0.711	0.899	C	A	83.1	Retinto
rs80821300	1	250445258	0.124	0.162587	-0.015	0.824813	0.951	0.912	0.931	0.906	C	A	87.4	Common
rs81306994	1	250592663	0.054	0.461192	-0.495	1	0.999	0.968	0.999	0.999	G	A	94.9	Entrepelado
rs321870730	1	250619399	-0.042	0.582631	-0.1	0.215065	0.778	0.765	0.851	0.658	G	A	74.4	Common
rs81320351	1	250656052	-0.002	0.974773	-0.106	0.159496	0.999	0.914	0.955	0.837	C	A	83.2	Common
rs340910780	1	250710059	0.169	0.311336	0.074	0.28523	0.999	0.999	0.178	0.999	A	G	79.5	Retinto
rs340344300	1	250866283	-0.009	0.887537	0.02	0.833854	0.999	0.944	0.906	0.944	C	A	89.1	Common
rs80787850	1	250886558	0.079	0.279813	-0.154	0.02357	0.957	0.999	0.957	0.999	A	G	86	Common
rs81351915	1	251035421	0.074	0.394183	-0.495	1	0.999	0.999	0.999	0.999	A	G	96.6	Entrepelado
rs81351714	1	251076962	0.335	0.0156836	0.054	0.494833	0.999	0.999	0.906	0.999	A	G	94.6	Retinto
rs81324787	1	251083129	0.096	0.285019	-0.495	1	0.999	0.999	0.999	0.999	A	G	97	Entrepelado
rs81308152	1	251207222	0.065	0.416913	0.249	0.147203	0.957	0.97	0.999	0.999	A	G	95.7	Entrepelado
rs80939463	1	251582155	0.009	0.912771	0.137	0.120408	0.938	0.999	0.341	0.914	G	A	78	Entrepelado
rs345927308	1	251629370	0.103	0.434788	-0.06	0.388383	0.999	0.999	0.951	0.999	G	A	90.3	Retinto
rs318495412	1	251665021	0.103	0.434788	-0.06	0.388383	0.999	0.999	0.951	0.999	A	G	90.3	Retinto
rs80815623	1	251686918	0.103	0.434788	-0.06	0.388383	0.999	0.999	0.951	0.999	A	G	90.3	Retinto
rs81327447	1	251716536	-0.034	0.680112	0.113	0.265471	0.819	0.97	0.091	0.488	A	C	60.7	Entrepelado
rs81474187	1	251748865	0.014	0.83762	0.137	0.120408	0.938	0.983	0.341	0.914	A	G	76.1	Entrepelado
rs332137984	1	251781867	-0.039	0.580765	0.091	0.316827	0.851	0.968	0.091	0.346	C	A	56.7	Entrepelado
rs329545849	1	251870861	-0.084	0.404807	-0.009	0.924419	0.906	0.999	0.882	0.976	G	A	89.1	Retinto
rs321619340	1	252114281	0.145	0.473412	-0.174	0.0268256	0.385	0.613	0.832	0.778	A	G	72.8	Retinto
rs80998992	1	252150964	-0.022	0.774605	0.103	0.292299	0.839	0.951	0.493	0.858	A	G	75.9	Entrepelado
rs80890612	1	252166930	-0.022	0.774605	0.103	0.292299	0.839	0.951	0.493	0.858	G	A	75.9	Entrepelado
rs81268587	1	252436518	0.02	0.768026	-0.078	0.289488	0.999	0.826	0.999	0.704	G	A	80.8	Common
rs335316306	1	252449154	0.039	0.582631	0.046	0.708281	0.999	0.821	0.999	0.938	G	A	90.2	Entrepelado
rs81351761	1	252547401	-0.065	0.408213	-0.209	0.00635423	0.883	0.999	0.839	0.901	G	A	80	Common
rs334345126	1	252693570	0.02	0.806496	0.198	0.0631371	0.925	0.938	0.424	0.88	A	G	78	Entrepelado
rs80944370	1	252771765	-0.047	0.586401	-0.191	0.0126315	0.957	0.983	0.999	0.999	G	A	88.3	Common
rs80874839	1	252824017	-0.119	0.0809861	-0.261	0.00104505	0.784	0.963	0.843	0.838	C	A	73.6	Retinto
rs81351793	1	252859426	-0.022	0.797252	-0.495	1	0.999	0.983	0.999	0.999	G	A	95.9	Entrepelado
rs80985142	1	252896372	-0.089	0.294705	0.291	0.00935902	0.813	0.983	0.165	0.507	G	A	67.9	Entrepelado
rs80947114	1	252918477	0.158	0.0829056	-0.354	4.59325e-05	0.357	0.279	0.845	0.706	G	A	65.9	Retinto
rs322387609	1	252942766	0.007	0.974773	-0.161	0.0388595	0.999	0.989	0.999	0.957	C	A	91.6	Retinto
rs80971659	1	252973691	0.172	0.118352	-0.3	0.00022873	0.392	0.352	0.869	0.712	A	G	68.4	Retinto
rs80820181	1	252995827	-0.027	0.727952	0.091	0.463263	0.999	0.983	0.999	0.999	C	A	92.9	Entrepelado
rs80869588	1	253022452	0.177	0.11873	-0.287	0.000843948	0.346	0.352	0.864	0.683	A	G	66	Retinto
rs80795715	1	253078742	0.177	0.11873	-0.287	0.000843948	0.346	0.352	0.864	0.683	G	A	66	Retinto
rs321517796	1	253225477	-0.074	0.515941	-0.193	0.0148262	0.949	0.584	0.999	0.778	A	C	78.8	Retinto
rs81351824	1	253399341	-0.087	0.302305	-0.202	0.00411581	0.957	0.899	0.999	0.944	A	G	84.4	Common
rs81351832	1	253429322	0.039	0.771948	-0.101	0.161727	0.999	0.989	0.999	0.951	C	A	91	Retinto
rs338180156	1	253456298	0.012	0.902523	-0.495	1	0.999	0.97	0.999	0.999	A	C	96.3	Entrepelado
rs325958111	1	253533026	0.007	0.974773	-0.053	0.486616	0.999	0.989	0.999	0.976	A	G	92.9	Retinto
rs345969932	1	253718873	-0.07	0.380836	-0.495	1	0.999	0.936	0.999	0.999	A	G	94.2	Entrepelado
rs80977366	1	253793540	0.039	0.76291	0.001	1	0.963	0.999	0.999	0.999	A	G	93.4	Retinto
rs81351895	1	253822166	-0.495	1	-0.106	0.254579	0.999	0.999	0.886	0.999	G	A	93.6	Retinto
rs329426009	1	254129201	-0.495	1	-0.106	0.254579	0.999	0.999	0.886	0.999	G	A	93.6	Retinto
rs81351913	1	254421246	-0.13	0.740144	-0.1	0.237227	0.87	0.488	0.999	0.699	G	A	77.4	Retinto
rs80987905	1	254444715	-0.13	0.740144	-0.1	0.237227	0.87	0.488	0.999	0.699	A	G	77.4	Retinto
rs327373398	1	254448251	-0.13	0.740144	-0.1	0.237227	0.87	0.488	0.999	0.699	A	C	77.4	Retinto
rs80783314	1	254455316	-0.13	0.740144	-0.1	0.237227	0.87	0.488	0.999	0.699	A	G	77.4	Retinto
rs346176524	1	254485565	-0.009	0.887537	-0.111	0.174951	0.864	0.951	0.999	0.949	G	A	86.5	Common
rs80812419	1	254565678	0.027	0.832004	-0.124	0.0968297	0.851	0.371	0.999	0.578	G	A	74.7	Retinto
rs81304591	1	254755615	0.033	0.616372	0.499	0.239421	0.999	0.925	0.999	0.999	A	G	93.7	Entrepelado
rs81474158	1	254772503	0.073	0.372292	-0.186	0.07409	0.511	0.079	0.999	0.591	A	G	79.5	Entrepelado
rs80890034	1	255062125	-0.068	0.494833	-0.141	0.141277	0.938	0.565	0.999	0.803	G	A	83.1	Retinto
rs339162479	1	255069939	-0.068	0.494833	-0.141	0.141277	0.938	0.565	0.999	0.803	G	A	83.1	Retinto
rs80816903	1	255387189	0.02	0.778657	-0.495	1	0.999	0.899	0.999	0.999	A	G	93.3	Entrepelado
rs80915456	1	255657204	-0.122	0.0667575	-0.495	1	0.999	0.072	0.999	0.999	G	A	91.1	Entrepelado
rs318484116	1	256719852	-0.148	0.0771472	-0.002	0.974773	0.746	0.712	0.957	0.949	A	G	83.1	Entrepelado
rs335452318	1	256776594	-0.009	0.899343	0.094	0.379908	0.919	0.983	0.963	0.999	G	A	91.6	Entrepelado
rs80975205	1	256980274	-0.087	0.213579	-0.076	0.319987	0.955	0.883	0.893	0.853	G	A	80.5	Common
rs80940022	1	257046702	0.159	0.0612578	-0.495	0.241126	0.999	0.983	0.999	0.999	C	A	97.2	Entrepelado
rs81352056	1	257077784	-0.191	0.0138199	0.094	0.322941	0.885	0.906	0.963	0.931	C	A	85.6	Retinto
rs80863706	1	257136659	0.079	0.367825	0.206	0.055367	0.906	0.999	0.232	0.677	G	A	72.9	Common
rs80958185	1	257160647	0.108	0.204071	-0.495	0.241126	0.999	0.97	0.999	0.999	G	A	96.9	Entrepelado
rs80787220	1	257370970	-0.087	0.213579	-0.1	0.189307	0.955	0.883	0.877	0.858	G	A	79.4	Common
rs318811675	1	257405906	-0.036	0.61778	-0.495	1	0.999	0.946	0.999	0.999	A	G	94.6	Entrepelado
rs80796306	1	257435300	0.091	0.463263	0.139	0.140543	0.999	0.999	0.275	0.843	C	A	77.6	Retinto
rs80952742	1	257450196	0.001	1	-0.495	1	0.999	0.999	0.999	0.999	A	G	96.8	Entrepelado
rs339988897	1	257505231	-0.006	0.924419	-0.495	1	0.999	0.983	0.999	0.999	A	G	95.7	Entrepelado
rs80942115	1	257628212	-0.006	0.924419	-0.495	1	0.999	0.983	0.999	0.999	G	A	95.7	Entrepelado
rs81248318	1	257673220	-0.055	0.450657	-0.495	1	0.999	0.739	0.999	0.999	A	G	90.9	Entrepelado
rs345643117	1	257687154	-0.022	0.832004	-0.148	0.0656726	0.682	0.832	0.733	0.739	A	G	68.8	Retinto
rs332013176	1	257721180	0.009	0.938258	-0.061	0.41375	0.886	0.899	0.845	0.778	G	A	80.1	Common
rs326245611	1	257807729	-0.129	0.0966482	-0.169	0.0135029	0.887	0.931	0.741	0.938	A	C	72.8	Retinto
rs81352098	1	257911287	-0.081	0.440492	-0.214	0.0118178	0.645	0.645	0.752	0.725	A	T	67.2	Retinto
rs81352107	1	257928835	-0.11	0.128958	-0.135	0.0875421	0.912	0.805	0.851	0.826	A	G	76.9	Common
rs345155893	1	258121671	0.039	0.65634	-0.495	1	0.999	0.978	0.999	0.999	G	A	96.3	Entrepelado
rs80873462	1	258131973	0.007	0.938258	-0.495	1	0.999	0.983	0.999	0.999	A	G	96.6	Entrepelado
rs81352110	1	258153534	0.087	0.194792	-0.495	1	0.999	0.919	0.999	0.999	G	A	94.3	Entrepelado
rs80839179	1	258207702	0.078	0.239082	-0.495	1	0.999	0.919	0.999	0.999	A	G	93.8	Entrepelado
rs336464165	1	258259014	-0.021	0.819619	-0.495	1	0.999	0.955	0.999	0.999	G	A	96.7	Entrepelado
rs328117020	1	258293762	-0.053	0.466607	-0.495	1	0.999	0.899	0.999	0.999	G	A	92.1	Entrepelado
rs324083843	1	258391914	-0.049	0.70336	0.126	0.131985	0.933	0.983	0.275	0.864	G	A	74.6	Retinto
rs336871133	1	258416307	-0.049	0.70336	0.126	0.131985	0.933	0.983	0.275	0.864	G	A	74.6	Retinto
rs320957508	1	258508854	-0.185	0.00818748	0.199	0.0230199	0.858	0.826	0.251	0.584	G	A	64	Common
rs338137723	1	258536719	0.189	0.0156036	-0.034	0.633757	0.999	0.983	0.877	0.97	G	A	88.1	Common
rs81352115	1	258538635	-0.023	0.770633	-0.495	0.241126	0.949	0.525	0.999	0.999	A	G	89.4	Entrepelado
rs81333699	1	258555342	0.033	0.630045	-0.495	0.241126	0.957	0.832	0.999	0.999	G	A	91.5	Entrepelado
rs319290509	1	258584749	-0.057	0.4134	-0.169	0.0300226	0.912	0.912	0.853	0.819	A	G	75.3	Retinto
rs326893023	1	258594913	-0.057	0.4134	-0.169	0.0300226	0.912	0.912	0.853	0.819	A	C	75.3	Retinto
rs343849208	1	258598613	0.17	0.193469	-0.209	0.0155064	0.821	0.378	0.858	0.738	G	A	71.1	Retinto
rs343745145	1	258631396	0.17	0.193469	-0.209	0.0155064	0.821	0.378	0.858	0.738	A	G	71.1	Retinto
rs81352131	1	258669875	0.17	0.193469	-0.209	0.0155064	0.821	0.378	0.858	0.738	G	A	71.1	Retinto
rs80886243	1	258692631	0.17	0.193469	-0.209	0.0155064	0.821	0.378	0.858	0.738	A	G	71.1	Retinto
rs342579188	1	258733434	-0.095	0.264126	-0.11	0.143595	0.999	0.826	0.883	0.906	A	G	80.1	Retinto
rs344324496	1	258782345	0.007	0.924419	-0.06	0.389981	0.999	0.938	0.877	0.938	A	G	84.7	Common
rs81345251	1	258797689	0.135	0.361118	-0.021	0.742433	0.999	0.999	0.875	0.999	A	G	90.7	Retinto
rs342592927	1	258812185	-0.11	0.282297	0.151	0.119337	0.887	0.965	0.245	0.722	G	A	70.3	Retinto
rs80978342	1	258841675	-0.027	0.713303	0.02	0.826581	0.887	0.949	0.944	0.999	G	A	88.1	Common
rs80988576	1	258861780	0.135	0.361118	-0.034	0.639803	0.999	0.999	0.877	0.999	A	G	90.7	Retinto
rs80999779	1	258899089	0.071	0.378982	-0.007	0.95632	0.893	0.931	0.87	0.765	C	A	81.3	Retinto
rs80878629	1	258930988	0.025	0.748259	-0.057	0.441261	0.899	0.938	0.877	0.778	A	G	79.6	Retinto
rs80884921	1	258956471	-0.122	0.355423	0.004	1	0.739	0.594	0.778	0.586	G	A	67.6	Common
rs318675831	1	258981252	-0.053	0.546845	-0.047	0.555816	0.845	0.999	0.719	0.999	A	G	84.3	Common
rs80885820	1	259034963	-0.148	0.0227303	-0.247	0.0443286	0.951	0.919	0.999	0.976	C	A	85.7	Entrepelado
rs80922793	1	259084194	-0.093	0.247564	-0.03	0.699493	0.784	0.845	0.819	0.832	A	G	74.2	Common
rs80929317	1	259185953	0.135	0.361118	-0.034	0.645985	0.999	0.999	0.87	0.999	A	G	90.6	Retinto
rs80897852	1	259235953	-0.049	0.534939	0.132	0.0938537	0.685	0.771	0.413	0.438	G	A	65.5	Common
rs81352149	1	259419086	0.099	0.257157	-0.495	1	0.999	0.97	0.999	0.999	A	G	97.3	Entrepelado
rs80950554	1	259444686	0.189	0.0156036	-0.041	0.638279	0.999	0.983	0.976	0.999	A	G	92.8	Common
rs80910265	1	259496373	-0.047	0.543004	-0.262	0.00669509	0.925	0.938	0.584	0.951	A	G	78.9	Entrepelado
rs329164043	1	259694188	0.101	0.114936	-0.196	0.0476015	0.949	0.919	0.951	0.912	C	A	85.5	Entrepelado
rs80913226	1	259726621	0.071	0.274123	-0.081	0.499029	0.771	0.925	0.565	0.645	A	G	69.6	Entrepelado
rs329991025	1	259955813	0.087	0.295366	-0.094	0.457502	0.999	0.983	0.999	0.976	G	A	94.4	Entrepelado
rs81311586	1	260023553	-0.006	0.964329	-0.122	0.196795	0.952	0.983	0.877	0.949	A	G	87.1	Retinto
rs81253243	1	260185267	-0.167	0.0364912	-0.015	0.874367	0.925	0.899	0.917	0.845	A	C	79.4	Retinto
rs81329111	1	260202110	-0.229	0.038677	-0.167	0.165746	0.806	0.619	0.645	0.664	G	A	64.1	Retinto
rs81352183	1	260280496	0.207	0.0145678	0.046	0.492069	0.999	0.999	0.906	0.999	A	G	89.5	Common
rs326234972	1	260340331	0.052	0.563898	-0.495	1	0.999	0.944	0.999	0.999	A	G	96.8	Entrepelado
rs80887206	1	260356040	0.052	0.563898	-0.495	1	0.999	0.944	0.999	0.999	G	A	96.8	Entrepelado
rs80811020	1	260424805	-0.236	0.0180427	0.063	0.41375	0.739	0.731	0.877	0.821	A	G	76	Retinto
rs81474178	1	260519494	-0.084	0.292735	-0.129	0.116704	0.893	0.999	0.624	0.999	A	G	76.9	Common
rs80987570	1	260533608	-0.084	0.292735	-0.129	0.116704	0.893	0.999	0.624	0.999	A	G	76.9	Common
rs343327411	1	260549383	-0.084	0.292735	-0.129	0.116704	0.893	0.999	0.624	0.999	A	G	76.9	Common
rs80825787	1	260580022	-0.148	0.0967691	-0.129	0.123055	0.899	0.999	0.639	0.999	G	A	78.1	Common
rs80832189	1	260654462	0.164	0.0194011	-0.303	0.00184268	0.205	0.015	0.893	0.763	A	G	74.4	Entrepelado
rs342475444	1	260697497	-0.108	0.11745	-0.074	0.431791	0.69	0.983	0.12	0.739	A	G	60	Entrepelado
rs329677034	1	260733659	-0.495	1	-0.081	0.374706	0.999	0.999	0.883	0.999	A	G	94.3	Retinto
rs80873826	1	260931750	0.111	0.207469	-0.06	0.51248	0.888	0.999	0.6	0.965	G	A	80.1	Common
rs336103784	1	260936616	0.111	0.207469	-0.065	0.49024	0.888	0.999	0.587	0.965	G	A	79.7	Common
rs80932065	1	260977522	-0.196	0.00991002	-0.111	0.120562	0.923	0.957	0.936	0.999	A	G	82.5	Common
rs81222290	1	260985154	-0.129	0.0782442	-0.495	1	0.999	0.951	0.999	0.999	G	A	93.6	Entrepelado
rs80926760	1	261110838	-0.221	0.00161024	0.052	0.620618	0.725	0.883	0.408	0.658	A	G	63.8	Common
rs339702877	1	261129745	-0.495	0.241126	-0.113	0.221134	0.999	0.999	0.976	0.999	A	G	95.5	Retinto
rs344480239	1	261153389	-0.495	0.241126	-0.113	0.221134	0.999	0.999	0.976	0.999	A	G	95.5	Retinto
rs80964950	1	261196617	0.001	1	-0.113	0.221134	0.999	0.999	0.976	0.999	G	A	95.2	Retinto
rs81352243	1	261304860	0.007	0.92873	-0.18	0.0523985	0.999	0.931	0.976	0.976	A	C	90.1	Retinto
rs80839049	1	261390935	-0.495	1	0.075	0.385844	0.999	0.999	0.408	0.999	G	A	82.4	Retinto
rs80924647	1	261448400	0.127	0.147299	-0.081	0.390624	0.949	0.999	0.883	0.981	A	G	90.6	Common
rs81324624	1	261632804	0.244	0.124562	-0.122	0.151111	0.458	0.445	0.813	0.533	A	G	64.2	Retinto
rs81319819	1	261729938	-0.009	0.912771	-0.111	0.328957	0.906	0.797	0.976	0.963	A	G	88.3	Entrepelado
rs81352307	1	261742535	-0.174	0.0263028	-0.209	0.0198277	0.999	0.858	0.999	0.893	A	C	84.6	Common
rs81325964	1	261753476	0.039	0.760397	-0.148	0.0871632	0.613	0.464	0.869	0.803	A	G	72.2	Entrepelado
rs81352341	1	261755958	0.039	0.760397	-0.135	0.124084	0.613	0.464	0.864	0.805	G	A	72.6	Entrepelado
rs81235155	1	261840885	0.027	0.713303	0.169	0.408556	0.999	0.845	0.999	0.999	A	G	92.9	Entrepelado
rs80896542	1	262071508	-0.099	0.210352	-0.495	1	0.999	0.957	0.999	0.999	G	A	94.4	Entrepelado
rs327081545	1	262143697	-0.121	0.0832645	0.014	0.879457	0.999	0.983	0.976	0.97	C	A	87.4	Common
rs344359566	1	262231222	0.164	0.125042	0.074	0.380217	0.999	0.97	0.999	0.999	C	A	95.3	Retinto
rs80786077	1	262303007	-0.154	0.0802911	-0.141	0.117825	0.651	0.677	0.771	0.651	A	G	66.7	Common
rs80927216	1	262408433	-0.124	0.0464555	0.014	0.884779	0.944	0.957	0.326	0.776	A	G	68	Common
rs80950245	1	262469788	-0.094	0.196527	0.206	0.167408	0.851	0.917	0.406	0.344	A	G	66.6	Common
rs80827466	1	262523143	-0.329	6.02939e-12	-0.34	8.07351e-05	0.999	0.999	0.999	0.999	G	A	71.2	Entrepelado
rs325020012	1	262645160	-0.106	0.170448	-0.495	1	0.999	0.999	0.999	0.999	C	A	94.1	Entrepelado
rs81296573	1	263022859	0.056	0.500914	-0.495	1	0.999	0.999	0.999	0.999	G	A	96.6	Entrepelado
rs81342398	1	263744944	-0.053	0.570408	-0.036	0.653915	0.999	0.936	0.976	0.944	A	G	89.5	Common
rs80836297	1	263752535	-0.225	0.00270571	0.171	0.152807	0.6	0.759	0.339	0.606	G	A	64.1	Entrepelado
rs318892798	1	264235138	-0.109	0.319254	-0.127	0.216112	0.806	0.643	0.832	0.552	A	G	67.5	Retinto
rs80968587	1	264309057	0.078	0.344666	-0.089	0.220671	0.839	0.706	0.912	0.893	A	G	79.2	Common
rs343564288	1	264395534	0.117	0.401109	-0.054	0.444359	0.999	0.999	0.824	0.999	G	A	85.7	Retinto
rs80985141	1	264499887	-0.161	0.123766	0.039	0.653915	0.955	0.989	0.999	0.952	G	A	91.9	Retinto
rs326407558	1	264649479	-0.161	0.123766	0.039	0.653915	0.955	0.989	0.999	0.952	G	A	91.9	Retinto
rs341418453	1	264740820	-0.161	0.123766	0.039	0.653915	0.955	0.989	0.999	0.952	G	A	91.9	Retinto
rs329499590	1	264761400	-0.161	0.123766	0.039	0.653915	0.955	0.989	0.999	0.952	G	A	91.9	Retinto
rs336833271	1	264894199	-0.02	0.86024	-0.234	0.00580455	0.327	0.71	0.643	0.938	G	A	66.6	Entrepelado
rs81352438	1	264983986	-0.036	0.599997	0.057	0.481705	0.925	0.951	0.165	0.872	G	A	69.4	Common
rs80857114	1	265007559	0.058	0.549619	-0.086	0.194129	0.912	0.919	0.999	0.938	A	G	86	Retinto
rs329100035	1	265017724	0.146	0.0631371	-0.017	0.845443	0.931	0.989	0.322	0.97	G	A	77.1	Common
rs80834149	1	265031489	0.081	0.326432	0.012	0.896263	0.837	0.983	0.178	0.963	A	G	72.7	Common
rs81352458	1	265119152	-0.113	0.154322	0.108	0.464512	0.671	0.792	0.594	0.426	A	G	66	Common
rs81352465	1	265151186	0.039	0.672234	-0.495	1	0.999	0.944	0.999	0.999	G	C	96.3	Entrepelado
rs81352474	1	265179997	-0.209	0.003276	-0.189	0.0240226	0.832	0.906	0.674	0.886	C	A	73.1	Common
rs81352479	1	265262290	-0.495	1	0.048	0.441261	0.999	0.999	0.999	0.999	A	C	93.9	Retinto
rs81352480	1	265282505	-0.143	0.120485	-0.287	0.00357693	0.76	0.733	0.839	0.776	A	G	71.8	Entrepelado
rs326124791	1	265301383	0.222	0.00652964	0.02	0.819619	0.999	0.999	0.925	0.999	A	C	91.7	Common
rs336169801	1	265589331	-0.129	0.138639	-0.004	0.974773	0.999	0.858	0.951	0.999	A	G	88.9	Retinto
rs323184697	1	265601137	-0.113	0.18363	0.02	0.781405	0.999	0.955	0.951	0.999	C	A	89.1	Common
rs80828129	1	265619998	-0.113	0.168751	-0.004	0.974773	0.999	0.871	0.951	0.999	G	A	88.8	Retinto
rs336183074	1	265637203	-0.141	0.0495388	-0.028	0.731214	0.893	0.797	0.917	0.832	A	G	79	Common
rs81344070	1	265673945	0.091	0.218834	-0.041	0.617075	0.931	0.771	0.914	0.883	C	A	82.4	Common
rs341503586	1	265704900	-0.022	0.798761	-0.039	0.635256	0.933	0.807	0.917	0.875	G	A	84.3	Entrepelado
rs343726330	1	265732239	-0.034	0.667111	0.206	0.223306	0.864	0.806	0.491	0.584	A	C	75.3	Entrepelado
rs345769228	1	265753362	-0.034	0.667111	0.213	0.1845	0.864	0.806	0.504	0.578	G	A	75.4	Entrepelado
rs327405352	1	265774499	0.011	0.884779	0.145	0.303443	0.886	0.851	0.539	0.698	C	A	78.1	Entrepelado
rs341673370	1	265830969	0.011	0.884779	0.145	0.303443	0.886	0.851	0.539	0.698	G	A	78.1	Entrepelado
rs337517599	1	265836097	0.186	0.0307476	-0.495	1	0.999	0.983	0.999	0.999	A	G	97.7	Entrepelado
rs340823854	1	265865857	0.011	0.884779	0.138	0.35854	0.886	0.851	0.527	0.704	A	G	78	Entrepelado
rs80858268	1	265888810	0.027	0.729034	-0.017	0.814581	0.944	0.851	0.912	0.882	G	A	86.1	Common
rs80858349	1	265923956	0.011	0.884779	0.138	0.35854	0.886	0.851	0.527	0.704	A	G	78	Entrepelado
rs335322290	1	265989600	0.1	0.422266	0.031	0.718432	0.999	0.976	0.951	0.97	G	A	93	Retinto
rs345641435	1	266078290	0.007	0.949571	0.079	0.263362	0.999	0.976	0.999	0.999	A	G	93.7	Retinto
rs319273625	1	266093243	-0.049	0.573416	-0.047	0.55468	0.938	0.989	0.645	0.999	A	G	80.6	Entrepelado
rs321483617	1	266159155	-0.087	0.210352	0.119	0.198009	0.938	0.851	0.373	0.559	G	A	67.5	Entrepelado
rs81340206	1	266193966	-0.129	0.194659	0.061	0.474706	0.951	0.989	0.976	0.999	A	G	91.8	Retinto
rs337015601	1	266215776	-0.129	0.194659	0.061	0.474706	0.951	0.989	0.976	0.999	A	G	91.8	Retinto
rs324919029	1	266271241	-0.222	0.0385633	0.061	0.474706	0.952	0.989	0.976	0.999	G	A	91.8	Retinto
rs330657922	1	266297491	0.02	0.769325	0.006	0.95632	0.87	0.744	0.704	0.739	G	A	73.3	Common
rs327440322	1	266335464	0.026	0.698535	-0.026	0.769325	0.936	0.738	0.79	0.758	G	A	74.7	Common
rs332192397	1	266390067	0.057	0.43366	-0.026	0.769325	0.925	0.746	0.79	0.758	G	A	75.2	Common
rs327225160	1	266429499	0.052	0.463679	0.006	0.95632	0.858	0.733	0.704	0.739	A	G	74.1	Common
rs338952675	1	266478743	0.033	0.614971	0.006	0.95632	0.864	0.757	0.704	0.739	C	A	74	Common
rs80848099	1	266493934	-0.217	0.0361927	-0.015	0.899343	0.658	0.519	0.61	0.573	C	A	66.8	Entrepelado
rs340225835	1	266514922	-0.047	0.636009	0.061	0.474706	0.951	0.989	0.976	0.999	A	G	92.1	Common
rs334865264	1	266532293	-0.217	0.0361927	-0.015	0.899343	0.658	0.519	0.61	0.573	G	A	66.8	Entrepelado
rs329267979	1	266564869	-0.217	0.0361927	-0.015	0.899343	0.658	0.519	0.61	0.573	A	G	66.8	Entrepelado
rs337251800	1	266584751	0.055	0.607385	0.039	0.784191	0.435	0.322	0.571	0.458	C	A	65.3	Entrepelado
rs343012981	1	266604258	-0.217	0.0361927	-0.015	0.899343	0.658	0.519	0.61	0.573	G	A	66.8	Entrepelado
rs332332716	1	266617892	0.167	0.117825	-0.049	0.572812	0.591	0.504	0.819	0.72	G	A	73.5	Entrepelado
rs81474352	1	266639949	0.014	0.912771	0.061	0.474706	0.999	0.963	0.976	0.999	G	A	94.1	Retinto
rs340067415	1	266660350	-0.002	1	0.033	0.795756	0.919	0.906	0.378	0.546	G	A	70.5	Entrepelado
rs81256525	1	266750060	0.058	0.492527	-0.161	0.267213	0.912	0.931	0.978	0.981	G	A	93.8	Entrepelado
rs339679968	1	266767416	0.132	0.133528	-0.06	0.456282	0.999	0.97	0.944	0.999	G	A	89.8	Entrepelado
rs331813955	1	266807652	0.084	0.263552	-0.154	0.0473474	0.918	0.97	0.683	0.944	A	G	77.4	Common
rs81352534	1	266942535	0.02	0.808084	0.185	0.0910336	0.738	0.638	0.346	0.365	G	A	63.9	Entrepelado
rs335407471	1	266983727	-0.009	0.924419	-0.07	0.457909	0.951	0.957	0.999	0.931	G	A	90.9	Common
rs343281746	1	266988221	-0.015	0.806496	0.228	0.00494895	0.826	0.826	0.152	0.365	G	A	61.3	Common
rs327757417	1	266992094	0.196	0.153815	-0.041	0.63752	0.999	0.989	0.999	0.976	A	G	95.3	Retinto
rs80819792	1	267010107	-0.02	0.809685	-0.167	0.0348196	0.771	0.797	0.725	0.864	A	C	73.5	Common
rs333129549	1	267047373	-0.116	0.121103	-0.255	0.00246149	0.632	0.839	0.771	0.784	G	A	71.4	Entrepelado
rs334488050	1	267065013	0.065	0.385528	0.046	0.528643	0.957	0.912	0.951	0.851	A	G	86.5	Common
rs80833264	1	267104265	-0.122	0.0877594	-0.097	0.287349	0.951	0.944	0.621	0.912	G	A	74.4	Common
rs80960041	1	267132656	-0.066	0.453858	-0.135	0.207183	0.999	0.395	0.999	0.904	C	A	85.1	Entrepelado
rs80860879	1	267132753	-0.028	0.765452	-0.135	0.207183	0.999	0.426	0.999	0.904	G	A	84.6	Entrepelado
rs81316788	1	267152865	-0.066	0.453858	-0.135	0.207183	0.999	0.395	0.999	0.904	A	G	85.1	Entrepelado
rs80888200	1	267154724	-0.015	0.882087	-0.098	0.3699	0.999	0.506	0.999	0.919	A	G	86.6	Entrepelado
rs322046078	1	267173248	-0.034	0.64834	-0.142	0.0916016	0.899	0.919	0.712	0.826	G	A	73.3	Common
rs81323012	1	267180476	-0.01	0.924419	-0.156	0.0379782	0.778	0.813	0.719	0.914	A	C	74.5	Common
rs80837009	1	267203911	-0.02	0.832004	0.074	0.295587	0.963	0.976	0.999	0.906	C	A	89.9	Retinto
rs344976648	1	267215088	-0.02	0.832004	0.074	0.295587	0.963	0.976	0.999	0.906	A	G	89.9	Retinto
rs329211232	1	267337748	0.027	0.743586	-0.1	0.34602	0.999	0.763	0.999	0.951	A	G	91.7	Entrepelado
rs80976501	1	267356634	0.278	0.000602253	-0.097	0.310864	0.291	0.28	0.752	0.626	A	G	66.3	Common
rs81474346	1	267459524	-0.135	0.0713364	0.02	0.784191	0.951	0.957	0.999	0.893	A	C	85.4	Common
rs80863845	1	267487266	-0.122	0.124562	-0.015	0.835725	0.951	0.864	0.999	0.885	A	G	84.4	Retinto
rs342744135	1	267601307	-0.034	0.700454	-0.097	0.233074	0.906	0.963	0.919	0.893	A	C	86.2	Common
rs320204338	1	267615590	-0.002	1	0.014	0.867109	0.963	0.906	0.999	0.893	G	A	88	Common
rs81352565	1	267645722	-0.242	0.0031336	-0.236	0.00738029	0.858	0.759	0.858	0.923	A	G	79.2	Retinto
rs342734795	1	267655690	-0.055	0.428458	-0.058	0.486166	0.938	0.712	0.999	0.883	A	G	82.9	Common
rs326166899	1	267709984	-0.135	0.0773368	-0.042	0.654721	0.951	0.936	0.824	0.645	A	C	75.8	Common
rs330402431	1	267727009	0.119	0.181659	-0.193	0.0671234	0.346	0.12	0.875	0.563	A	C	68.7	Retinto
rs344065968	1	267768364	-0.122	0.131475	0.011	0.882087	0.893	0.893	0.699	0.693	A	G	76.8	Common
rs80943535	1	267786964	0.185	0.0328036	-0.191	0.347381	0.426	0.778	0.549	0.771	C	A	68	Entrepelado
rs322133256	1	267960912	-0.036	0.657153	-0.119	0.171475	0.999	0.533	0.999	0.717	G	A	85	Retinto
rs80949485	1	268000680	0.21	0.0319347	-0.065	0.427722	0.925	0.887	0.919	0.951	G	A	89.3	Retinto
rs318303427	1	268017808	-0.087	0.274323	-0.135	0.112696	0.999	0.677	0.999	0.819	G	A	85	Common
rs80830666	1	268034239	0.195	0.159075	-0.07	0.362851	0.999	0.999	0.755	0.97	A	C	85.4	Retinto
rs340041782	1	268046923	-0.124	0.171018	-0.007	0.943628	0.933	0.925	0.61	0.789	A	G	75.4	Retinto
rs80837325	1	268060497	0.076	0.519443	-0.1	0.212252	0.807	0.578	0.919	0.771	G	A	78.7	Retinto
rs345094033	1	268182264	-0.111	0.435542	0.046	0.691934	0.999	0.976	0.464	0.837	C	A	79.7	Retinto
rs81352584	1	268235224	-0.124	0.099098	-0.015	0.86024	0.858	0.899	0.976	0.877	A	G	85	Entrepelado
rs344676309	1	268246270	-0.015	0.8719	0.033	0.694742	0.845	0.957	0.976	0.891	C	A	87.2	Common
rs81352598	1	268257056	-0.023	0.753033	0.022	0.833854	0.712	0.944	0.651	0.67	A	G	73.8	Common
rs81352609	1	268290308	-0.236	0.00827949	0.182	0.054674	0.795	0.76	0.277	0.491	C	A	63.4	Retinto
rs81352615	1	268334380	0.02	0.811302	-0.111	0.16066	0.845	0.983	0.893	0.976	G	A	85.4	Common
rs81352649	1	268405826	-0.057	0.412355	-0.495	1	0.999	0.778	0.999	0.999	G	A	90.8	Entrepelado
rs344950280	1	268418281	0.499	0.239421	0.014	0.8719	0.999	0.999	0.832	0.999	A	G	92.7	Retinto
rs321291214	1	268457756	0.041	0.594091	-0.495	1	0.999	0.983	0.999	0.999	A	G	96.1	Entrepelado
rs80871203	1	268561790	-0.028	0.673098	-0.161	0.0718606	0.999	0.925	0.912	0.944	G	A	84.8	Entrepelado
rs80830222	1	268576015	0.499	0.239421	0.027	0.741286	0.999	0.999	0.858	0.999	A	G	93.3	Retinto
rs80862181	1	268598928	0.126	0.321459	0.014	0.899343	0.795	0.491	0.951	0.864	G	A	81.9	Entrepelado
rs80892631	1	268604956	0.126	0.321459	0.014	0.899343	0.795	0.491	0.951	0.864	A	G	81.9	Entrepelado
rs343105654	1	268617556	0.084	0.47994	0.014	0.899343	0.806	0.506	0.951	0.864	A	G	82.1	Entrepelado
rs331883340	1	268709522	-0.055	0.461605	-0.495	1	0.999	0.733	0.999	0.999	G	A	91.2	Entrepelado
rs45431440	1	268783412	0.073	0.306661	-0.495	1	0.999	0.776	0.999	0.999	G	A	95.2	Entrepelado
rs342745508	1	268831237	-0.02	0.816244	0.007	0.949571	0.925	0.765	0.877	0.845	A	C	83.3	Entrepelado
rs333078973	1	268840777	-0.066	0.525031	0.313	9.61927e-05	0.704	0.771	0.115	0.403	A	G	64	Common
rs81001439	1	268868415	-0.049	0.667958	0.084	0.46078	0.552	0.571	0.184	0.245	G	A	59.3	Entrepelado
rs81217428	1	268915801	0.115	0.167297	-0.495	1	0.999	0.983	0.999	0.999	A	G	97.1	Entrepelado
rs81352683	1	268956883	-0.078	0.294047	-0.495	1	0.999	0.69	0.999	0.999	A	G	89.8	Entrepelado
rs342558519	1	268972031	-0.042	0.621332	-0.495	1	0.999	0.757	0.999	0.999	A	G	95.2	Entrepelado
rs81352701	1	268985154	-0.042	0.621332	-0.495	1	0.999	0.757	0.999	0.999	G	A	95.2	Entrepelado
rs81352722	1	269007079	0.014	0.8719	-0.495	1	0.999	0.778	0.999	0.999	C	A	94.9	Entrepelado
rs81313295	1	269139820	0.012	0.887537	-0.167	0.314185	0.999	0.97	0.999	0.999	A	G	93.9	Entrepelado
rs80931603	1	269181388	-0.074	0.313946	-0.178	0.0290947	0.938	0.832	0.819	0.773	A	C	77.4	Common
rs80785082	1	269224950	-0.495	1	0.089	0.294047	0.999	0.999	0.808	0.999	G	A	92.8	Retinto
rs326583922	1	269249257	-0.089	0.319742	-0.103	0.206613	0.944	0.963	0.805	0.887	G	A	81.9	Retinto
rs335196404	1	269290134	0.076	0.554113	-0.041	0.613576	0.949	0.999	0.826	0.97	A	G	88.8	Retinto
rs80832336	1	269359484	-0.161	0.0818388	-0.022	0.759152	0.951	0.949	0.976	0.999	G	A	87.7	Retinto
rs80800061	1	269527781	-0.026	0.733414	-0.495	1	0.999	0.763	0.999	0.999	A	G	94.5	Entrepelado
rs80783020	1	269590839	-0.015	0.853707	-0.103	0.338527	0.537	0.717	0.651	0.706	G	A	67.8	Entrepelado
rs80919767	1	269763787	0.499	0.239421	0.043	0.608067	0.999	0.999	0.999	0.999	G	A	96.3	Retinto
rs340711040	1	269817856	-0.495	1	0.089	0.294047	0.999	0.999	0.808	0.999	G	A	92.7	Retinto
rs326919993	1	269822557	-0.495	1	0.089	0.294047	0.999	0.999	0.808	0.999	A	G	92.7	Retinto
rs338208534	1	269893798	-0.495	1	-0.015	0.882087	0.999	0.999	0.904	0.999	A	G	92.9	Retinto
rs335643671	1	270165967	0.106	0.247387	-0.07	0.412355	0.893	0.989	0.949	0.999	G	A	90.7	Common
rs80946560	1	270207295	-0.495	1	-0.041	0.636009	0.999	0.999	0.944	0.999	G	A	94.9	Retinto
rs81223964	1	270354493	0.099	0.228688	-0.087	0.233568	0.899	0.983	0.883	0.999	A	G	87	Common
rs81352898	1	270522085	0.004	0.974773	-0.106	0.231928	0.886	0.918	0.999	0.925	A	G	88.2	Common
rs81352969	1	270771716	0.287	0.0272327	0.001	1	0.999	0.999	0.999	0.999	A	G	94	Retinto
rs81317033	1	270866404	0.063	0.427722	0.204	0.303443	0.951	0.733	0.333	0.614	A	C	72.7	Common
rs81319709	1	270868251	0.063	0.427722	0.201	0.26184	0.951	0.733	0.333	0.622	G	A	72.8	Common
rs81334938	1	270888682	0.046	0.587669	0.206	0.289273	0.957	0.759	0.31	0.611	A	G	73.2	Common
rs81474173	1	270920337	0.046	0.587669	0.204	0.303443	0.957	0.759	0.333	0.614	A	C	73.3	Common
rs345840338	1	270951266	0.103	0.221134	-0.495	1	0.999	0.989	0.999	0.999	G	A	97.1	Entrepelado
rs80859255	1	271019295	0.177	0.0274863	-0.314	8.45378e-05	0.114	0.432	0.957	0.757	A	G	72	Entrepelado
rs346282778	1	271043121	0.054	0.676581	0.044	0.67834	0.851	0.339	0.999	0.845	A	G	83.8	Retinto
rs80930578	1	271083624	-0.028	0.722616	-0.129	0.0854007	0.771	0.949	0.946	0.976	A	G	83.5	Retinto
rs80920032	1	271105069	-0.109	0.167966	-0.022	0.811302	0.906	0.891	0.999	0.858	G	A	85.7	Common
rs81342297	1	271192849	-0.068	0.423711	0.022	0.830176	0.999	0.965	0.999	0.999	A	G	92.7	Entrepelado
rs81305791	1	271207043	-0.287	0.00012432	-0.154	0.0243153	0.851	0.912	0.976	0.944	G	A	77.9	Common
rs81329301	1	271211666	-0.287	0.00012432	-0.154	0.0243153	0.851	0.912	0.976	0.944	A	G	77.9	Common
rs326833889	1	271273850	-0.159	0.0354369	-0.202	0.00737618	0.899	0.704	0.951	0.826	A	G	74.5	Entrepelado
rs321500205	1	271382273	-0.094	0.256232	-0.209	0.00402833	0.616	0.839	0.906	0.813	A	G	71.9	Common
rs81353004	1	271413237	-0.094	0.256232	-0.209	0.00402833	0.616	0.839	0.906	0.813	A	G	71.9	Common
rs81214455	1	271451819	-0.009	0.887537	0.071	0.481705	0.999	0.784	0.999	0.832	A	G	86.2	Common
rs81352988	1	271514775	0.087	0.299594	-0.495	1	0.999	0.989	0.999	0.999	G	A	96.9	Entrepelado
rs81353058	1	271626303	0.046	0.497624	0.027	0.809685	0.999	0.293	0.999	0.851	G	A	87.4	Entrepelado
rs81243827	1	271646184	-0.021	0.777297	0.29	0.00137726	0.864	0.891	0.104	0.394	A	G	64	Entrepelado
rs81353075	1	271716998	0.073	0.320477	0.063	0.464095	0.999	0.957	0.146	0.931	A	G	73.7	Entrepelado
rs80820154	1	271765890	0.007	0.905813	0.258	0.0151065	0.875	0.938	0.157	0.658	A	C	71.3	Entrepelado
rs331935226	1	271804459	0.033	0.662086	0.103	0.214767	0.999	0.957	0.203	0.999	A	G	75.9	Entrepelado
rs80791418	1	271872830	-0.086	0.228368	0.204	0.0399502	0.999	0.938	0.165	0.725	A	C	71	Entrepelado
rs80893612	1	271889844	0.033	0.662086	0.103	0.214767	0.999	0.957	0.203	0.999	G	A	75.9	Entrepelado
rs332003954	1	271907822	-0.068	0.510033	-0.159	0.105924	0.925	0.328	0.999	0.757	A	G	78.9	Common
rs80812614	1	271944489	0.094	0.174951	0.063	0.464095	0.88	0.955	0.146	0.931	A	C	72	Entrepelado
rs341421843	1	272022087	-0.015	0.882087	-0.06	0.48038	0.963	0.957	0.999	0.906	G	A	90	Common
rs80968258	1	272108995	-0.137	0.0727881	-0.495	1	0.999	0.983	0.999	0.999	G	A	93.8	Entrepelado
rs324737773	1	272139029	-0.148	0.0858776	-0.074	0.394183	0.963	0.763	0.999	0.858	G	A	88	Retinto
rs81247656	1	272237002	-0.141	0.0661123	-0.495	1	0.999	0.813	0.999	0.999	A	G	94.1	Entrepelado
rs80965548	1	272366350	-0.007	0.943628	-0.287	0.00217815	0.31	0.19	0.883	0.539	A	G	68.6	Entrepelado
rs341140176	1	272673343	0.007	0.933322	-0.495	1	0.999	0.97	0.999	0.999	A	G	96.6	Entrepelado
rs339932129	1	272742597	-0.169	0.0377334	-0.135	0.0946768	0.938	0.813	0.976	0.968	A	G	85.1	Entrepelado
rs331015092	1	272750882	-0.169	0.0377334	-0.135	0.0946768	0.938	0.813	0.976	0.968	G	A	85.1	Entrepelado
rs81305261	1	272768892	-0.169	0.0377334	-0.135	0.0946768	0.938	0.813	0.976	0.968	A	G	85.1	Entrepelado
rs323519442	1	272786455	-0.154	0.0632518	-0.148	0.0638672	0.938	0.811	0.976	0.968	A	G	85.4	Entrepelado
rs341915875	1	273026707	-0.281	0.000329109	-0.127	0.172049	0.826	0.717	0.931	0.925	G	A	78	Entrepelado
rs81311731	1	273032673	-0.229	0.00685719	-0.065	0.495296	0.845	0.765	0.925	0.944	C	A	80.5	Entrepelado
rs325981608	1	273050924	0.048	0.760397	-0.034	0.726875	0.999	0.999	0.923	0.999	G	A	94	Retinto
rs336102630	1	273121525	0.063	0.475572	-0.495	1	0.999	0.999	0.999	0.999	A	G	96.9	Entrepelado
rs80903781	1	273164804	-0.079	0.336166	-0.055	0.58451	0.877	0.784	0.832	0.797	G	A	77	Entrepelado
rs80867423	1	273218794	0.102	0.202257	0.116	0.704336	0.456	0.795	0.346	0.474	A	G	63.4	Entrepelado
rs80827620	1	273242436	-0.055	0.532826	-0.087	0.343587	0.795	0.808	0.893	0.784	A	G	74.9	Entrepelado
rs339960132	1	273402707	0.059	0.533881	0.044	0.632266	0.826	0.999	0.765	0.946	A	C	85.8	Common
rs80918148	1	273421292	-0.041	0.54246	-0.199	0.079946	0.999	0.886	0.981	0.999	A	G	88.6	Entrepelado
rs80852589	1	273570346	-0.1	0.276138	-0.007	0.964329	0.778	0.645	0.899	0.744	A	G	76.4	Entrepelado
rs321687355	1	273618278	0.028	0.708281	-0.055	0.512972	0.999	0.983	0.893	0.877	G	A	84.9	Entrepelado
rs332440279	1	273713880	0.198	0.0490687	-0.175	0.0563731	0.456	0.469	0.773	0.797	G	A	69.2	Entrepelado
rs80787492	1	273779189	-0.087	0.253484	-0.18	0.0223542	0.664	0.883	0.832	0.858	A	G	73.5	Common
rs319340118	1	273890635	0.058	0.515444	-0.14	0.112126	0.999	0.97	0.725	0.912	G	A	82.5	Entrepelado
rs320251836	1	273911411	0.177	0.0168397	0.029	0.741286	0.813	0.938	0.999	0.999	A	G	89	Entrepelado
rs343794797	1	273939577	-0.116	0.104138	-0.18	0.0287754	0.957	0.906	0.837	0.883	A	G	77.2	Entrepelado
rs81474271	1	274093226	0.014	0.806496	-0.11	0.221288	0.999	0.808	0.938	0.752	G	A	80.2	Entrepelado
rs81332583	1	274203171	-0.009	0.949571	0.204	0.0190491	0.607	0.938	0.117	0.619	A	G	66	Entrepelado
rs333554305	1	274315671	-0.074	0.344126	-0.06	0.525031	0.722	0.771	0.976	0.917	A	G	78.5	Entrepelado
rs337834980	2	27459	-0.148	0.0882505	-0.089	0.361406	0.725	0.506	0.951	0.605	G	A	74.2	Entrepelado
rs343786214	2	44048	0.02	0.739009	-0.495	1	0.999	0.944	0.999	0.999	G	A	92.1	Entrepelado
rs81341288	2	70114	-0.148	0.0882505	-0.094	0.33932	0.725	0.506	0.951	0.61	A	G	74.1	Entrepelado
rs324129017	2	90567	-0.148	0.0882505	-0.094	0.33932	0.725	0.506	0.951	0.61	G	A	74.1	Entrepelado
rs81306755	2	145257	0.001	0.95632	-0.073	0.707289	0.999	0.875	0.999	0.999	A	C	90.6	Entrepelado
rs338847049	2	212945	-0.148	0.0882505	-0.094	0.33932	0.725	0.506	0.951	0.61	C	A	74.1	Entrepelado
rs322262759	2	2047145	-0.129	0.26298	0.046	0.601993	0.957	0.936	0.906	0.838	A	G	86.4	Retinto
rs331097105	2	2096546	-0.113	0.21853	0.271	0.0168301	0.797	0.999	0.277	0.539	G	A	71.8	Entrepelado
rs81324176	2	2556939	-0.004	1	-0.068	0.483927	0.835	0.669	0.845	0.746	A	G	72.6	Entrepelado
rs81334667	2	2563203	-0.004	1	-0.068	0.483927	0.835	0.669	0.845	0.746	A	G	72.6	Entrepelado
rs81291529	2	2636400	-0.095	0.268186	0.108	0.448279	0.893	0.858	0.656	0.626	C	A	74.6	Retinto
rs330600644	2	2675102	-0.078	0.329211	0.094	0.359969	0.957	0.983	0.976	0.976	A	C	91.2	Entrepelado
rs327150740	2	2742479	0.356	0.0462628	0.054	0.522478	0.999	0.999	0.936	0.999	G	A	94.9	Retinto
rs340743062	2	2761701	0.356	0.0462628	0.054	0.522478	0.999	0.999	0.936	0.999	A	G	94.9	Retinto
rs326889585	2	2825518	-0.076	0.273722	-0.015	0.853707	0.999	0.925	0.981	0.944	G	A	87.9	Common
rs81345822	2	2851951	0.244	0.0358127	-0.049	0.606028	0.786	0.458	0.877	0.746	G	A	76.6	Common
rs81345061	2	3127461	-0.154	0.0633667	-0.114	0.233568	0.838	0.983	0.539	0.944	G	A	74.7	Common
rs322888316	2	3195267	-0.018	0.858028	-0.017	0.816244	0.999	0.999	0.957	0.946	A	C	90	Retinto
rs333411238	2	3257622	-0.093	0.289273	-0.241	0.00105071	0.61	0.765	0.613	0.97	A	G	68.3	Entrepelado
rs325482835	2	3285386	-0.141	0.251852	0.252	0.0308373	0.758	0.563	0.706	0.432	A	G	69.2	Entrepelado
rs81334678	2	3344856	-0.081	0.245453	0.191	0.0462079	0.999	0.938	0.981	0.957	G	A	90.5	Common
rs328016863	2	3390491	0.061	0.472982	-0.495	1	0.999	0.983	0.999	0.999	A	C	96.3	Entrepelado
rs322986618	2	3435984	0.065	0.430305	0.145	0.0615544	0.951	0.983	0.97	0.914	A	G	90.2	Common
rs335197279	2	3508863	-0.004	0.924419	0.103	0.65231	0.999	0.912	0.999	0.999	G	A	92.7	Entrepelado
rs81322199	2	3689100	0.287	0.0272327	-0.129	0.123134	0.999	0.999	0.773	0.999	G	A	90.3	Retinto
rs81323795	2	3726771	-0.083	0.565071	0.039	0.628574	0.999	0.999	0.883	0.999	A	G	91.4	Retinto
rs319327579	2	3747849	-0.083	0.565071	0.039	0.628574	0.999	0.999	0.883	0.999	A	G	91.4	Retinto
rs81275043	2	3837569	-0.012	0.899343	-0.055	0.532299	0.651	0.322	0.938	0.8	A	G	79	Retinto
rs343352386	2	3857993	0.041	0.620618	-0.028	0.725803	0.688	0.395	0.938	0.806	G	A	79.5	Common
rs81356987	2	3859973	-0.122	0.0932706	-0.023	0.764177	0.819	0.765	0.938	0.877	G	A	79.9	Common
rs341391144	2	3912585	-0.122	0.131475	-0.1	0.229978	0.999	0.906	0.79	0.97	A	G	82.6	Entrepelado
rs341817021	2	3978789	0.199	0.0122661	-0.167	0.122114	0.311	0.047	0.944	0.626	G	A	74.9	Retinto
rs81357266	2	3985548	0.171	0.026919	-0.068	0.403794	0.398	0.171	0.938	0.786	A	G	75	Common
rs81358710	2	4031616	0.056	0.48038	-0.495	1	0.999	0.983	0.999	0.999	A	C	96	Entrepelado
rs339610490	2	4047167	0.014	0.882087	0.134	0.146339	0.899	0.989	0.411	0.931	C	A	78.1	Entrepelado
rs81256301	2	4209351	-0.015	0.874367	0.013	0.876885	0.738	0.983	0.525	0.789	G	A	74.7	Entrepelado
rs337343937	2	4226815	-0.129	0.109876	-0.11	0.243711	0.706	0.957	0.626	0.871	A	G	75.5	Entrepelado
rs81362590	2	4267626	-0.021	0.798761	-0.101	0.32845	0.999	0.952	0.999	0.976	G	A	91.9	Entrepelado
rs81362193	2	4279062	-0.122	0.0775269	0.1	0.306199	0.856	0.888	0.795	0.69	A	G	76.4	Entrepelado
rs339400583	2	4301717	0.052	0.438578	-0.111	0.296915	0.999	0.158	0.999	0.912	G	A	85.8	Entrepelado
rs81363002	2	4365346	-0.094	0.232746	-0.087	0.307821	0.778	0.919	0.271	0.771	C	A	65	Entrepelado
rs81363333	2	4378975	-0.009	0.893273	-0.073	0.489784	0.999	0.552	0.999	0.931	G	A	87.7	Entrepelado
rs81364067	2	4412670	0.097	0.190209	-0.124	0.16291	0.672	0.127	0.999	0.845	G	A	82	Entrepelado
rs81364257	2	4424056	0.014	0.858028	-0.127	0.170904	0.906	0.784	0.999	0.955	G	A	86.3	Entrepelado
rs81364734	2	4444553	0.025	0.787018	-0.127	0.170904	0.906	0.778	0.999	0.955	G	A	86.5	Entrepelado
rs81366488	2	4457240	-0.015	0.86249	-0.101	0.274123	0.963	0.983	0.999	0.999	G	A	90.8	Entrepelado
rs341117829	2	4474254	0.001	1	-0.122	0.207326	0.999	0.584	0.957	0.877	A	G	84.1	Common
rs326656297	2	4605668	0.001	1	-0.066	0.496691	0.951	0.999	0.856	0.999	A	G	93.5	Retinto
rs339481672	2	4720020	0.022	0.775947	0.081	0.335123	0.893	0.999	0.789	0.963	A	G	85.8	Entrepelado
rs81368356	2	4795144	0.033	0.692866	-0.06	0.575236	0.999	0.983	0.999	0.976	A	G	93	Entrepelado
rs329333871	2	4879273	-0.074	0.347381	-0.242	0.0122108	0.638	0.856	0.498	0.778	A	G	66.2	Entrepelado
rs81355784	2	5002263	-0.01	0.92873	-0.495	1	0.999	0.968	0.999	0.999	A	G	94.1	Entrepelado
rs337661572	2	5147673	-0.135	0.0755557	0.132	0.157923	0.733	0.899	0.346	0.509	G	A	62.6	Entrepelado
rs341648783	2	5238242	-0.023	0.876885	0.284	0.00296806	0.381	0.795	0.207	0.606	A	G	60.9	Entrepelado
rs324375150	2	5304659	-0.049	0.657153	0.284	0.00793095	0.445	0.8	0.309	0.664	A	G	64.5	Entrepelado
rs331339587	2	5313411	-0.049	0.657153	0.284	0.00793095	0.445	0.8	0.309	0.664	A	G	64.5	Entrepelado
rs81346312	2	5372107	0.311	0.00286423	0.078	0.341178	0.434	0.298	0.952	0.778	G	A	80.5	Retinto
rs344974700	2	5615221	-0.161	0.127065	-0.14	0.140726	0.864	0.613	0.851	0.637	A	G	73	Common
rs81356578	2	5840754	-0.217	0.010512	-0.116	0.209917	0.919	0.706	0.957	0.746	A	C	77.5	Common
rs342634808	2	5958098	-0.015	0.814581	-0.028	0.771948	0.957	0.931	0.999	0.925	A	G	87.9	Entrepelado
rs335284250	2	5983860	-0.06	0.419399	0.101	0.524007	0.957	0.888	0.999	0.957	G	A	90.3	Entrepelado
rs81356959	2	6025234	-0.047	0.451055	0.127	0.242845	0.951	0.931	0.963	0.97	A	C	87.6	Entrepelado
rs81357046	2	6115344	-0.179	0.30852	-0.141	0.1381	0.906	0.469	0.957	0.733	A	G	76.7	Common
rs81357081	2	6150699	0.26	0.00818291	-0.015	0.869482	0.512	0.264	0.938	0.8	A	G	79.2	Retinto
rs81357172	2	6263381	-0.119	0.658787	-0.129	0.163777	0.851	0.464	0.837	0.626	G	A	72.2	Entrepelado
rs81318267	2	6375850	-0.101	0.655529	-0.073	0.4134	0.999	0.999	0.917	0.981	G	A	93.6	Retinto
rs81327782	2	6382992	-0.068	0.415855	0.02	0.830176	0.957	0.773	0.883	0.845	A	G	84.8	Retinto
rs333284883	2	6406427	-0.022	0.841481	-0.066	0.546293	0.845	0.632	0.79	0.71	A	G	72.4	Common
rs81357255	2	6433744	-0.002	1	-0.009	0.909224	0.938	0.693	0.887	0.806	A	G	81.9	Retinto
rs341513513	2	6493097	-0.074	0.245628	-0.028	0.784191	0.957	0.883	0.999	0.923	G	A	86.1	Entrepelado
rs320409810	2	6586764	0.014	0.853707	-0.047	0.673098	0.999	0.999	0.999	0.999	A	G	94	Entrepelado
rs81357655	2	6591019	0.014	0.853707	-0.065	0.580145	0.999	0.999	0.955	0.976	A	G	92.8	Entrepelado
rs81357433	2	6614552	-0.101	0.158028	0.009	0.899343	0.999	0.999	0.931	0.944	G	A	86.1	Common
rs81357857	2	6658710	0.014	0.853707	0.001	1	0.999	0.999	0.999	0.999	G	A	96.4	Entrepelado
rs81357736	2	6774200	-0.074	0.245628	-0.081	0.385213	0.957	0.883	0.955	0.871	C	A	82.8	Common
rs81358033	2	6806376	-0.156	0.0404717	-0.154	0.0609259	0.899	0.957	0.706	0.864	A	G	78	Common
rs81358142	2	6823767	-0.495	1	-0.022	0.740144	0.999	0.999	0.912	0.999	G	A	90.9	Retinto
rs81358530	2	6962060	-0.255	0.00318734	0.03	0.864779	0.826	0.685	0.619	0.523	C	A	67.4	Retinto
rs319898417	2	7047076	-0.148	0.0842472	0.033	0.661257	0.912	0.832	0.851	0.819	A	G	82.4	Common
rs326472427	2	7143618	0.222	0.0178889	-0.074	0.329211	0.951	0.999	0.886	0.917	A	G	87.7	Retinto
rs55618506	2	7158018	-0.09	0.197874	-0.202	0.0567468	0.845	0.005	0.919	0.765	G	A	82.5	Entrepelado
rs342043790	2	7266258	-0.186	0.389981	-0.009	0.92873	0.858	0.483	0.999	0.795	A	G	80	Entrepelado
rs340796042	2	7381573	0.089	0.174249	-0.495	1	0.999	0.888	0.999	0.999	A	G	93.3	Entrepelado
rs330603483	2	7476416	-0.287	0.0379558	0.076	0.389981	0.837	0.597	0.976	0.677	G	A	77.2	Entrepelado
rs81359364	2	7778736	0.397	0.0127246	0.076	0.320477	0.999	0.999	0.421	0.999	A	G	84.8	Retinto
rs81359391	2	7792852	-0.137	0.0548382	-0.073	0.377141	0.999	0.906	0.999	0.883	G	A	84.6	Common
rs81212188	2	7829245	-0.167	0.0308552	-0.196	0.116704	0.999	0.871	0.999	0.931	A	G	87.7	Entrepelado
rs319559415	2	7960262	-0.026	0.727952	0.196	0.0330923	0.949	0.875	0.981	0.999	G	A	87.6	Common
rs342702821	2	8057149	0.153	0.0349217	-0.021	0.819619	0.955	0.936	0.999	0.938	G	A	91.1	Entrepelado
rs81359693	2	8092941	-0.041	0.614971	0.122	0.170334	0.906	0.887	0.976	0.949	G	A	88.8	Retinto
rs322524374	2	8105347	-0.002	0.974773	0.087	0.550177	0.999	0.893	0.999	0.976	G	A	93.4	Entrepelado
rs332344914	2	8109176	0.065	0.449465	0.081	0.379908	0.944	0.887	0.976	0.944	G	A	91.2	Retinto
rs328374536	2	8186465	0.073	0.387746	0.058	0.454663	0.643	0.917	0.4	0.912	A	G	76.3	Retinto
rs81359797	2	8465829	-0.073	0.540291	-0.02	0.817923	0.888	0.989	0.651	0.976	A	G	85.7	Retinto
rs81359825	2	8494981	-0.11	0.223306	-0.036	0.650715	0.733	0.951	0.658	0.925	A	C	78.5	Common
rs81359876	2	8506186	0.092	0.380527	-0.022	0.785599	0.887	0.983	0.632	0.976	G	A	85.5	Retinto
rs81359986	2	8713993	-0.079	0.408556	0.033	0.690079	0.845	0.955	0.899	0.951	C	A	87.7	Retinto
rs332208508	2	8862251	-0.028	0.739009	0.071	0.354019	0.938	0.893	0.976	0.851	A	G	85.6	Retinto
rs81270678	2	8882495	0.113	0.382391	0.113	0.300044	0.611	0.411	0.517	0.391	C	A	63.9	Retinto
rs81212735	2	9006820	-0.028	0.713303	0.114	0.236389	0.951	0.893	0.999	0.887	C	A	89.5	Retinto
rs81336845	2	9034036	0.138	0.213727	-0.342	0.00261691	0.445	0.378	0.757	0.658	A	G	66.1	Entrepelado
rs322080492	2	9105714	-0.142	0.106999	0.046	0.733414	0.899	0.938	0.955	0.999	C	A	90.1	Entrepelado
rs339674111	2	9135619	0.014	0.828368	-0.095	0.228688	0.893	0.963	0.784	0.899	A	G	78.1	Common
rs81314686	2	9226845	-0.06	0.524007	-0.495	1	0.999	0.776	0.999	0.999	G	A	94.3	Entrepelado
rs321767923	2	9287548	0.021	0.817923	0.033	0.673098	0.999	0.989	0.819	0.97	A	G	88	Retinto
rs81249055	2	9523360	-0.127	0.14146	0.499	0.0186185	0.999	0.938	0.999	0.999	A	G	94	Entrepelado
rs81360342	2	9614500	-0.106	0.170562	0.022	0.787018	0.784	0.851	0.699	0.826	A	G	75.1	Common
rs331449798	2	9766370	-0.047	0.57768	0.012	0.920344	0.999	0.97	0.803	0.976	A	G	86.4	Common
rs331754883	2	9860198	-0.049	0.504241	-0.02	0.847465	0.951	0.739	0.976	0.658	A	C	80.4	Entrepelado
rs320650053	2	9877004	0.065	0.500442	0.033	0.696631	0.957	0.983	0.797	0.999	C	A	88.1	Common
rs345828244	2	9932059	-0.185	0.0189297	0.004	0.964329	0.671	0.906	0.651	0.893	C	A	73.6	Retinto
rs81341443	2	10062031	0.052	0.465348	-0.495	1	0.999	0.963	0.999	0.999	G	A	94.8	Entrepelado
rs341591378	2	10122447	0.091	0.35318	0.039	0.687322	0.8	0.651	0.819	0.671	A	G	74.6	Retinto
rs81361093	2	10135131	0.091	0.35318	0.039	0.687322	0.8	0.651	0.819	0.671	C	A	74.6	Retinto
rs343618593	2	10174888	-0.092	0.526573	0.094	0.29035	0.999	0.49	0.981	0.938	C	A	87.8	Retinto
rs342178396	2	10186355	-0.089	0.213875	-0.114	0.182888	0.714	0.97	0.739	0.843	A	G	74.4	Common
rs81361205	2	10200650	-0.089	0.213875	-0.114	0.182888	0.714	0.97	0.739	0.843	A	G	74.4	Common
rs319444164	2	10213354	-0.047	0.505678	-0.109	0.334344	0.893	0.883	0.619	0.664	G	A	70.3	Common
rs81273412	2	10230001	0.052	0.486166	0.071	0.418686	0.999	0.197	0.981	0.888	A	C	86	Retinto
rs320893474	2	10242246	0.025	0.743586	0.146	0.119185	0.999	0.213	0.981	0.883	A	G	90.1	Retinto
rs81361441	2	10521615	-0.068	0.328957	-0.202	0.0210578	0.871	0.786	0.824	0.671	A	G	72.6	Entrepelado
rs343652329	2	10656175	0.122	0.11363	0.106	0.500442	0.999	0.944	0.999	0.976	A	G	94.7	Entrepelado
rs318917043	2	10724170	-0.129	0.17923	-0.07	0.395489	0.957	0.97	0.925	0.946	G	A	86.6	Retinto
rs81362189	2	10739145	0.001	1	-0.053	0.483482	0.999	0.999	0.923	0.999	A	G	92	Retinto
rs330054154	2	10790595	-0.106	0.383329	0.052	0.608067	0.893	0.989	0.944	0.999	C	A	92.9	Retinto
rs81361563	2	11376493	0.033	0.673964	0.499	0.0186185	0.999	0.872	0.999	0.999	A	G	93.9	Entrepelado
rs324388667	2	11398114	0.063	0.379599	-0.101	0.527606	0.999	0.968	0.999	0.999	A	C	93.8	Entrepelado
rs80986618	2	11745401	-0.069	0.333051	-0.495	1	0.999	0.899	0.999	0.999	G	A	92.2	Entrepelado
rs81474931	2	11764773	-0.042	0.55468	-0.148	0.0646064	0.811	0.758	0.765	0.853	G	A	73.2	Common
rs337061554	2	11784052	0.137	0.124084	-0.031	0.729034	0.528	0.272	0.826	0.509	G	A	68.7	Common
rs81257178	2	11836962	-0.049	0.513958	0.175	0.044645	0.951	0.819	0.999	0.97	A	G	89.3	Common
rs81341464	2	11873534	-0.089	0.272524	0.009	0.893273	0.619	0.821	0.784	0.883	G	A	76.5	Entrepelado
rs81474580	2	11962669	-0.18	0.0102438	0.082	0.410622	0.999	0.999	0.999	0.999	A	C	88.2	Common
rs81238148	2	11975649	-0.026	0.753033	-0.017	0.845443	0.795	0.891	0.821	0.619	G	A	72	Retinto
rs332855677	2	12022857	-0.036	0.616372	-0.142	0.0830592	0.886	0.893	0.931	0.722	A	G	76.7	Retinto
rs81362332	2	12168412	-0.069	0.333051	-0.495	1	0.999	0.899	0.999	0.999	G	A	92.2	Entrepelado
rs81345516	2	12209409	-0.129	0.132326	-0.029	0.735635	0.314	0.771	0.206	0.739	A	C	58.2	Entrepelado
rs81319085	2	12241972	-0.129	0.0961062	-0.023	0.797252	0.845	0.784	0.733	0.88	A	G	75.5	Entrepelado
rs319339209	2	12451844	-0.034	0.610808	-0.386	2.90162e-16	0.999	0.999	0.999	0.999	G	A	69.9	Retinto
rs81341230	2	12521344	0.499	2.91986e-07	-0.004	0.949571	0.999	0.999	0.733	0.976	A	G	89	Retinto
rs339672482	2	12697523	-0.495	1.90062e-40	-0.495	3.80751e-37	0.999	0.999	0.999	0.999	G	A	50	Common
rs81362768	2	12935394	0.025	0.765452	-0.068	0.46493	0.877	0.938	0.746	0.789	A	G	76.7	Retinto
rs81362934	2	13076786	-0.106	0.150715	-0.495	1	0.999	0.808	0.999	0.999	G	A	92	Entrepelado
rs318322737	2	13167684	-0.06	0.370198	-0.495	1	0.999	0.938	0.999	0.999	A	G	91.8	Entrepelado
rs81363285	2	13250465	-0.06	0.370198	-0.495	1	0.999	0.938	0.999	0.999	C	A	91.8	Entrepelado
rs322314537	2	13265216	-0.06	0.370198	-0.495	1	0.999	0.938	0.999	0.999	A	G	91.8	Entrepelado
rs81363395	2	13294789	0.001	0.974773	0.169	0.098233	0.999	0.795	0.999	0.999	G	A	92.2	Entrepelado
rs55618314	2	13366192	-0.081	0.380527	-0.201	0.0161268	0.791	0.912	0.786	0.739	A	G	73	Retinto
rs81303901	2	13371349	0.499	0.00185274	0.153	0.0762534	0.999	0.999	0.978	0.999	A	G	97.2	Retinto
rs81307431	2	13404711	-0.116	0.123055	0.127	0.216413	0.919	0.931	0.999	0.999	G	A	90.5	Entrepelado
rs81331422	2	13406605	0.046	0.470415	-0.495	1	0.999	0.963	0.999	0.999	A	C	93.7	Entrepelado
rs327407708	2	13583806	0.031	0.869482	-0.255	0.00986563	0.626	0.346	0.771	0.552	A	G	63.3	Entrepelado
rs326018120	2	13606373	0.121	0.229493	0.02	0.849515	0.999	0.389	0.999	0.912	G	A	83.7	Entrepelado
rs80944196	2	14417730	-0.148	0.08836	0.145	0.319987	0.682	0.826	0.365	0.546	G	A	66	Retinto
rs343381067	2	14467327	-0.495	2.39789e-38	-0.409	1.05308e-18	0.999	0.999	0.999	0.999	A	C	52.7	Common
rs81309701	2	14587144	-0.093	0.250054	-0.068	0.550177	0.765	0.899	0.608	0.808	G	A	70.2	Common
rs324041697	2	14596159	-0.093	0.250054	-0.068	0.550177	0.765	0.899	0.608	0.808	A	C	70.2	Common
rs81318817	2	14614249	-0.093	0.250054	-0.068	0.550177	0.765	0.899	0.608	0.808	G	A	70.2	Common
rs335142394	2	14632821	-0.093	0.250054	-0.068	0.550177	0.765	0.899	0.608	0.808	G	A	70.2	Common
rs344285123	2	14726016	-0.135	0.0568834	-0.065	0.49997	0.771	0.912	0.944	0.901	A	C	79.3	Entrepelado
rs323650480	2	14735784	0.004	1	-0.174	0.0462079	0.832	0.499	0.938	0.97	G	A	83.3	Retinto
rs81364937	2	14770110	-0.047	0.606028	-0.495	1	0.999	0.61	0.999	0.999	A	G	90.5	Entrepelado
rs81222014	2	14852984	-0.495	1	0.028	0.740144	0.999	0.999	0.944	0.999	A	G	95.7	Retinto
rs344939962	2	14866489	-0.495	1	0.028	0.740144	0.999	0.999	0.944	0.999	A	G	95.7	Retinto
rs81364729	2	14910923	-0.495	1	0.028	0.740144	0.999	0.999	0.944	0.999	A	G	95.7	Retinto
rs81295609	2	14935271	-0.495	1	0.028	0.740144	0.999	0.999	0.944	0.999	A	G	95.6	Retinto
rs81364578	2	14973507	-0.495	1	0.028	0.740144	0.999	0.999	0.944	0.999	A	G	95.7	Retinto
rs81365207	2	15189312	-0.124	0.127556	-0.062	0.532299	0.693	0.845	0.944	0.856	G	A	77.9	Entrepelado
rs81252240	2	15224720	-0.021	0.750633	-0.495	1	0.999	0.899	0.999	0.999	A	C	92.3	Entrepelado
rs81365234	2	15240264	-0.041	0.581386	-0.495	1	0.999	0.97	0.999	0.999	A	C	94.4	Entrepelado
rs331192972	2	15257268	-0.098	0.198009	-0.495	1	0.999	0.838	0.999	0.999	C	A	90.1	Entrepelado
rs342122469	2	15300575	-0.098	0.198009	-0.495	1	0.999	0.838	0.999	0.999	G	A	90.1	Entrepelado
rs81365453	2	15369211	-0.495	1	0.014	0.879457	0.999	0.999	0.944	0.999	G	A	95.7	Retinto
rs344114663	2	15395242	-0.495	1	0.014	0.879457	0.999	0.999	0.944	0.999	G	A	95.7	Retinto
rs343127190	2	15408726	-0.495	1	0.014	0.879457	0.999	0.999	0.944	0.999	A	G	95.7	Retinto
rs330459736	2	15466164	-0.047	0.606028	-0.495	1	0.999	0.61	0.999	0.999	A	C	90.5	Entrepelado
rs323880794	2	15485289	-0.495	1	0.028	0.740144	0.999	0.999	0.944	0.999	A	G	95.7	Retinto
rs330244080	2	15559419	-0.495	1	0.028	0.740144	0.999	0.999	0.944	0.999	A	G	95.7	Retinto
rs336604353	2	15581652	-0.079	0.254396	-0.495	1	0.999	0.899	0.999	0.999	A	G	90.7	Entrepelado
rs323849663	2	15604820	0.177	0.0307476	-0.103	0.360831	0.407	0.2	0.949	0.693	G	A	72.8	Entrepelado
rs328789611	2	15651335	-0.076	0.423711	0.065	0.48038	0.693	0.741	0.291	0.311	G	A	60	Retinto
rs337114025	2	15668190	-0.124	0.127556	-0.041	0.67834	0.693	0.845	0.944	0.851	G	A	78.1	Entrepelado
rs326841898	2	15964517	0.011	0.890366	-0.004	1	0.944	0.731	0.938	0.999	A	C	88.6	Common
rs324739933	2	16079423	0.113	0.19559	-0.081	0.389341	0.832	0.344	0.938	0.893	G	A	81.9	Common
rs331492110	2	16100171	0.188	0.0245833	-0.068	0.502335	0.341	0.266	0.693	0.685	G	A	66.6	Entrepelado
rs81366443	2	16193285	-0.06	0.457502	-0.495	1	0.999	0.925	0.999	0.999	G	A	93.4	Entrepelado
rs331319756	2	16216325	-0.495	1	-0.209	0.00939054	0.999	0.999	0.592	0.999	G	A	85.2	Retinto
rs321840902	2	16266327	-0.196	0.0329765	-0.1	0.27756	0.899	0.626	0.797	0.832	A	G	76.5	Retinto
rs333033908	2	16285939	0.02	0.874367	-0.154	0.0859839	0.832	0.504	0.944	0.97	G	A	84.3	Retinto
rs81367209	2	16404029	0.153	0.212693	0.039	0.622048	0.999	0.989	0.923	0.976	C	A	92.8	Retinto
rs81295533	2	16426022	0.22	0.0754632	0.124	0.161513	0.517	0.296	0.834	0.539	A	G	71.3	Retinto
rs81367098	2	16448563	0.22	0.0754632	0.124	0.161513	0.517	0.296	0.834	0.539	G	A	71.3	Retinto
rs81367825	2	16497249	0.356	0.0462628	-0.215	0.00634012	0.999	0.999	0.597	0.999	C	A	84.3	Retinto
rs325318093	2	16538231	0.259	0.0356452	0.153	0.0665148	0.624	0.358	0.976	0.439	G	A	79.1	Retinto
rs338240841	2	16589733	-0.036	0.650715	-0.109	0.11775	0.651	0.87	0.314	0.931	A	G	67.9	Retinto
rs81283142	2	16614287	-0.495	1	-0.215	0.00634012	0.999	0.999	0.597	0.999	A	G	85	Retinto
rs329546488	2	16637034	0.001	0.974773	0.039	0.622048	0.999	0.989	0.923	0.976	C	A	92.4	Retinto
rs81368075	2	16821262	-0.173	0.0408314	-0.255	0.0040932	0.651	0.856	0.651	0.733	A	G	64.7	Retinto
rs81327035	2	16848954	-0.173	0.0408314	-0.255	0.0040932	0.651	0.856	0.651	0.733	G	A	64.7	Retinto
rs81337175	2	16860686	-0.116	0.127967	-0.495	1	0.999	0.84	0.999	0.999	G	A	89.8	Entrepelado
rs81474755	2	16897157	-0.039	0.631524	0.074	0.590221	0.957	0.923	0.999	0.999	A	G	93.4	Entrepelado
rs81304365	2	16933958	-0.209	0.00372547	0.169	0.559829	0.999	0.871	0.999	0.97	G	A	90.4	Entrepelado
rs81308671	2	16938408	-0.298	9.95089e-05	-0.335	0.000272434	0.73	0.883	0.658	0.733	G	A	67.5	Entrepelado
rs81331380	2	16971983	0.022	0.753033	-0.278	0.0868399	0.999	0.999	0.999	0.999	A	G	93.9	Entrepelado
rs328420274	2	16993623	0.065	0.540832	-0.092	0.265857	0.931	0.539	0.999	0.912	A	G	84	Retinto
rs81262483	2	17192362	-0.055	0.585139	0.103	0.181048	0.496	0.304	0.893	0.207	G	A	69.4	Retinto
rs343604023	2	17214830	0.103	0.23291	0.169	0.558677	0.999	0.999	0.999	0.999	G	A	96.6	Entrepelado
rs81339919	2	17243844	0.356	0.0462628	-0.087	0.32568	0.999	0.999	0.357	0.999	A	G	81.4	Retinto
rs81315905	2	17253917	0.046	0.599997	-0.007	0.964329	0.931	0.651	0.999	0.899	G	A	84.7	Retinto
rs334618868	2	17469351	-0.002	1	0.148	0.174951	0.899	0.901	0.999	0.999	G	A	93.7	Entrepelado
rs324775718	2	17477268	-0.202	0.0113992	-0.129	0.133012	0.845	0.807	0.999	0.886	G	A	83	Retinto
rs318540914	2	17491132	0.025	0.770633	0.169	0.558677	0.999	0.906	0.999	0.999	G	A	95	Entrepelado
rs331592585	2	17544010	0.287	0.0272327	-0.015	0.824813	0.999	0.999	0.887	0.951	A	G	89.3	Retinto
rs81333571	2	17575683	-0.028	0.720515	-0.09	0.352901	0.784	0.999	0.419	0.887	A	G	74.5	Common
rs326520729	2	17620168	-0.1	0.152607	-0.135	0.135004	0.499	0.983	0.258	0.759	A	C	62.9	Entrepelado
rs81474772	2	17633330	-0.1	0.145672	-0.266	0.0083073	0.717	0.983	0.475	0.79	G	A	66.9	Entrepelado
rs81474454	2	17640519	0.151	0.100474	0.214	0.0133057	0.899	0.407	0.999	0.888	A	G	85.9	Retinto
rs81368350	2	17683291	-0.287	0.000987424	-0.175	0.0328419	0.733	0.733	0.999	0.685	G	A	77	Retinto
[truncated: 19,805 more rows]

## Sheet: Table S2
Table S2. Transmission ratio distortion (TRD) loci detected in Entrepelado Iberian families
ID Marker	Chromosome	Position (b)	TRD_E	q-value_E	Call rate_E
rs81331045	1	162876975	0.319	0.00649875	100
rs337916686	1	162977295	0.252	0.0424539	100
rs80864027	1	163382446	0.302	0.03283	100
rs80827466	1	262523143	-0.329	2.08213e-08	100
rs81305791	1	271207043	-0.287	0.03283	100
rs81329301	1	271211666	-0.287	0.03283	100
rs339672482	2	12697523	-0.495	8.53244e-36	100
rs343381067	2	14467327	-0.495	5.38242e-34	98.8571
rs81308671	2	16938408	-0.298	0.0303895	100
rs333984318	2	54229541	-0.478	8.31972e-20	91.4286
rs81362230	2	106941829	-0.268	0.0424539	100
rs81362237	2	106944522	-0.268	0.0424539	100
rs81280373	2	107039074	-0.268	0.0496581	99.4286
rs81296062	2	107097943	-0.268	0.0424539	100
rs81296060	2	107544494	-0.281	0.0162408	100
rs81362340	2	107609031	-0.281	0.0162408	100
rs81370568	3	53562084	-0.335	0.00934619	100
rs323457927	3	55211130	-0.274	0.0453457	100
rs81371045	3	57430906	-0.276	0.0412723	100
rs81287577	3	65353339	-0.262	0.0410786	99.4286
rs81374538	3	102073609	-0.223	0.0339884	100
rs81374592	3	102518943	-0.249	0.0458804	100
rs81228591	3	102532112	-0.249	0.0458804	100
rs81374596	3	102565853	-0.249	0.0458804	100
rs81221692	3	102885453	-0.223	0.0339884	100
rs335768329	4	83113768	-0.378	1.24772e-12	96.5714
rs81474585	4	122774445	-0.335	0.0105732	100
rs328627001	4	124618201	-0.274	0.0451803	100
rs81385903	5	83334157	-0.316	0.0166697	100
rs55618893	5	91751676	-0.281	0.0424539	100
rs81395771	6	45342655	-0.268	0.0413198	100
rs81476539	6	72736675	-0.402	1.29759e-16	100
rs320534160	7	1148169	0.343	0.000311799	100
rs80969350	7	4645765	-0.294	0.0231272	98.8571
rs336099561	7	5937750	-0.274	0.0424539	100
rs80939667	7	7368476	-0.303	0.0470289	100
rs338044350	7	7378724	-0.329	0.02372	100
rs319733117	7	81550417	0.393	0.0336399	100
rs327255612	8	4896260	-0.316	0.0163236	100
rs81309047	8	5153581	-0.281	0.0410786	100
rs325328715	8	9320536	-0.252	0.0165908	100
rs81476771	8	71097870	0.326	0.0424539	100
rs81420408	9	2210850	-0.294	0.0293906	100
rs324128272	9	2722389	-0.473	4.82744e-24	99.4286
rs346413844	9	11795198	-0.367	1.80311e-10	93.7143
rs319847656	9	23040656	-0.453	4.30258e-21	99.4286
rs81262274	9	135247805	-0.241	0.0461041	100
rs335996850	10	24233693	-0.287	0.0152964	100
rs81423772	10	37943981	0.262	0.0369295	100
rs81244738	11	39283783	0.339	0.0424539	100
rs81442070	13	189545970	-0.276	0.0484901	100
rs81346350	13	195799672	0.339	0.0152964	100
rs81478560	13	195801229	0.339	0.0152964	100
rs342842528	13	196187718	-0.254	0.0339884	100
rs81298185	13	198069290	-0.247	0.0398584	100
rs320095885	14	42820750	-0.393	1.48978e-16	100
rs80994847	14	43934858	-0.262	0.0372993	100
rs339779363	15	122789034	0.332	0.00216719	99.4286
rs345535144	16	73401192	-0.306	0.0275015	99.4286
rs334182161	18	3613926	-0.268	0.0496581	100
rs327443567	18	17971591	-0.3	0.0398584	100
rs326744865	18	18486229	-0.3	0.0317588	100
rs344225789	18	49209364	-0.439	5.51702e-20	99.4286
rs331690240	20	14234646	-0.278	1.42501e-05	100
rs343278080	20	26078765	-0.265	0.0231272	100
rs319607642	20	118901197	-0.281	0.0275015	100
rs335983088	20	118925281	-0.281	0.0275015	100
rs320767193	20	120168429	-0.274	0.0368552	100

## Sheet: Table S3
Table S3. Transmission ratio distortion (TRD) loci detected in Retinto Iberian families
ID Marker	Chromosome	Position (b)	TRD_R	q-value_R	Call rate_R
rs80947114	1	252918477	-0.354	0.0203439	100
rs333078973	1	268840777	0.313	0.0407522	100
rs319339209	2	12451844	-0.386	3.14149e-13	100
rs339672482	2	12697523	-0.495	1.85502e-33	100
rs343381067	2	14467327	-0.409	1.46589e-15	99.4475
rs323787335	4	7369788	-0.378	2.87873e-14	100
rs335768329	4	83113768	-0.495	8.8772e-28	94.4751
rs81324794	6	57705250	-0.495	2.96986e-29	92.2652
rs81476539	6	72736675	-0.322	4.1448e-08	100
rs80992665	7	96922567	-0.241	0.00938764	97.7901
rs324128272	9	2722389	-0.447	5.53123e-23	99.4475
rs81414835	9	9862005	-0.348	0.0200696	99.4475
rs81414870	9	9898353	-0.348	0.0200696	99.4475
rs81414772	9	9902154	-0.329	0.0415509	100
rs81337905	9	10535764	-0.396	0.00146678	100
rs342178816	9	11759440	-0.278	0.00916355	100
rs346413844	9	11795198	-0.346	5.26568e-11	97.7901
rs319847656	9	23040656	-0.495	1.85502e-33	100
rs81280147	9	99713062	-0.278	1.10016e-05	100
rs81441991	13	188517458	0.436	0.00225131	100
rs344225789	18	49209364	-0.252	0.0131178	99.4475
rs331690240	20	14234646	-0.26	0.000123211	99.4475
rs343278080	20	26078765	-0.485	1.86266e-29	100
rs329654766	20	33019091	-0.294	9.30219e-05	89.5028

## Sheet: Table S4
Table S4. Genes belonged to significant Gene Ontology (GO) biological processes identified in the regions with maternal transmission ratio distortion loci (TRDLs) separately in both Entrepelado and Retinto varieties.
		Entrepelado Variety		Retinto Variety
GO ID	Term	Genes identified		Genes identified
GO:0060048	cardiac muscle contraction	TNNI1, TNNI2, KCNE1
GO:0048813	dendrite morphogenesis	DBNL, NEDD4L
GO:0002088	lens development in camera-type eye	CRYBB1, CRYBB2, CRYBB3
GO:0050953	sensory perception of light stimulus	CRYBB1, CRYBB2, CRYBB3
GO:0034968	histone lysine methylation	KMT2B, PRDM12, SMYD1
GO:0050803	regulation of synapse structure or activity	DBNL, LRFN3, SLC17A8		DBNL, DNM1
GO:0045216	cell-cell junction organization	DCHS1, CTNND1, PKP1		DCHS1, CTNND1
GO:0017156	calcium-ion regulated exocytosis	SYT2, SYT9, SYT13
GO:0051592	response to calcium ion	SYT2, SYT9, SYT13
GO:0050770	regulation of axonogenesis	DBNL, PAK1, SEMA5A, PLXNA2		DBNL, PAK1, SEMA3C
GO:0015850	organic hydroxy compound transport	LOC100624062, SYT2, SYT9, SYT13
GO:0055002	striated muscle cell development	TNNI1, TNNI2, KCNE1
GO:0010975	regulation of neuron projection development	DBNL, PAK1, SEMA5A, NEDD4L, PLXNA2		DBNL, PAK1, SEMA3C
GO:0099504	synaptic vesicle cycle	SYNJ1, SYT2, SYT9, SLC17A8
GO:0000904	cell morphogenesis involved in differentiation	DBNL, PAK1, SEMA3C, LPXN, ILK, LAMC3,NEDD4L		DBNL, PAK1, SEMA3C, LPXN, ILK
GO:0009653	anatomical structure morphogenesis	ILK, LPXN, DBNL, PAK1, DCHS1, SEMA3C, TBX19, FOXQ1, FOXI3, FOXC1, TNNT2, CSRP1, CDC42EP3, PLXNA2, SEMA5A, NEDD4L, LAMC3, MSX1, LMOD1, ODAPH		ILK, LPXN, DBNL, PAK1, DCHS1, SEMA3C, TBX19
GO:0000902	cell morphogenesis	ILK, LPXN, DBNL, PAK1, DCHS1, SEMA3C, NEDD4L,LAMC3, SEMA5A, PLXNA2, CDC42EP3		ILK, LPXN, DBNL, PAK1, DCHS1, SEMA3C
GO:0030307	positive regulation of cell growth			DBNL
GO:0097061	dendritic spine organization			DBNL
GO:0009247	glycolipid biosynthetic process			ST6GALNAC4, ST6GALNAC6, UGCG, DPM2
GO:0044255	cellular lipid metabolic process			ACOT4, ACOT6, DHRS3, DOLK, DPM2, SLC27A4, ST6GALNAC4, ST6GALNAC6, UGCG
GO:0007606	sensory perception of chemical stimulus			LOC100516591, LOC110259447, OR10Q1, GNAT3, LOC110259714, LOC110259715
GO:0046467	membrane lipid biosynthetic process			ST6GALNAC4, ST6GALNAC6, UGCG, DPM2
GO:0030148	sphingolipid biosynthetic process			ST6GALNAC4, ST6GALNAC6, UGCG
GO:0007186	G protein-coupled receptor signaling pathway			LOC100512650, LOC100516591, LOC100523717, LOC110259447, LOC110259555, LOC110259556, LOC110259714, LOC110259715, LOC110259722, OR10Q1
GO:0031623	receptor internalization			DNM1, ARRB1
GO:0007584	response to nutrient			DBNL
GO:0015909	long-chain fatty acid transport			SLC27A6
